# Supplementary material for: Associating transcriptional modules with colon cancer survival through weighted gene co-expression network analysis
Source: BMC Genomics. 2017 May 9;18:361. doi: 10.1186/s12864-017-3761-z (PMC5424422; doi:10.1186/s12864-017-3761-z)
Supplement: Supplementary file 2 — WGCNA and survival analysis for the 3600 genes contained in the 11 co-expression modules. The kME and k.in with the parent module and the survival calculation for RFS and molecular subtypes (type 3 and type 4) are presented. (XLS 3080 kb) [file 12864_2017_3761_MOESM2_ESM.xls]

## Sheet: Legend
Additional file 2: Dataset 1
WGCNA and suvival analysis for the 3600 genes contained with 11 coexpression modules in the discovery dataset.
Included are the kME and k.in with the parent module and the survival calculation for RFS and molecular subtypes (type 3 and type 4).

## Sheet: black
Symbol	Description	kMEblack	KINblack	RFS HR	RFS P-value	Type III HR	Type III_p-value	Type IV HR	Type IV p-value
ADAMDEC1	ADAM-like, decysin 1	0.582007	5.82863	1.01369	0.813569	0.978848	0.86648	1.04008	0.700563
BANK1	B-cell scaffold protein with ankyrin repeats 1	0.424666	2.41264	1.09979	0.519338	0.874832	0.654229	0.707044	0.394248
CCR10	chemokine (C-C motif) receptor 10	0.564854	5.02864	1.16349	0.292211	1.07489	0.817237	0.929884	0.827416
CD1D	CD1d molecule	0.584181	5.3922	1.11356	0.379085	0.974896	0.912256	1.285	0.247504
CD27	CD27 molecule	0.848263	20.9277	0.906391	0.396953	0.796062	0.337469	0.945961	0.797842
CD38	CD38 molecule	0.747219	13.4426	0.807655	0.0707252	0.540651	0.0432014	0.812187	0.35847
CD79A	CD79a molecule, immunoglobulin-associated alpha	0.853646	21.1787	0.978789	0.866727	0.942109	0.812146	0.802089	0.383885
CHST2	carbohydrate (N-acetylglucosamine-6-O) sulfotransferase 2	0.674445	8.78692	0.973222	0.836402	1.02392	0.928485	1.12684	0.61651
CLC	Charcot-Leyden crystal protein	0.426438	2.50072	1.00442	0.941965	1.25574	0.0287947	0.838995	0.164743
CPA3	carboxypeptidase A3 (mast cell)	0.578055	6.82392	1.05065	0.456701	1.27642	0.0613897	1.04098	0.735868
CPNE5	copine V	0.740041	12.4032	0.932309	0.620375	0.854727	0.556778	1.07119	0.791567
DNASE1L3	deoxyribonuclease I-like 3	0.516036	3.95598	1.05052	0.69995	0.874758	0.576478	1.53808	0.0669619
EBI3	Epstein-Barr virus induced 3	0.46409	2.86736	0.999476	0.997234	0.831075	0.589333	0.64252	0.148078
FAM46C	family with sequence similarity 46, member C	0.628988	7.28501	0.784576	0.0131368	0.652557	0.0284521	0.76241	0.195345
IGHA1 /// IGHA2 /// IGHD /// IGHG1 /// IGHG2 /// IGHG3 /// IGHM /// IGHV3-48 /// IGHV4-31 /// LOC100126583 /// LOC100291917	immunoglobulin heavy constant alpha 1 /// immunoglobulin heavy constant alpha 2 (A2m marker) /// immunoglobulin heavy constant delta /// immunoglobulin heavy constant gamma 1 (G1m marker) /// immunoglobulin heavy constant gamma 2 (G2m marker) /// immunoglobulin heavy constant gamma 3 (G3m marker) /// immunoglobulin heavy constant mu /// immunoglobulin heavy variable 3-48 /// immunoglobulin heavy …	0.923834	29.5819	0.93784	0.432756	0.960075	0.799737	0.876027	0.393421
IGHA1 /// IGHA2 /// IGHD /// IGHG1 /// IGHG3 /// IGHG4 /// IGHM /// IGHV3-23 /// IGHV4-31 /// IGHV4-59 /// LOC100126583	immunoglobulin heavy constant alpha 1 /// immunoglobulin heavy constant alpha 2 (A2m marker) /// immunoglobulin heavy constant delta /// immunoglobulin heavy constant gamma 1 (G1m marker) /// immunoglobulin heavy constant gamma 3 (G3m marker) /// immunoglobulin heavy constant gamma 4 (G4m marker) /// immunoglobulin heavy constant mu /// immunoglobulin heavy variable 3-23 /// immunoglobulin heavy …	0.942714	32.7427	0.920612	0.154739	0.955912	0.700474	0.893644	0.284231
IGHA1 /// IGHA2 /// IGHD /// IGHG1 /// IGHG3 /// IGHG4 /// IGHM /// IGHV4-31 /// IGHV4-59 /// LOC100126583	immunoglobulin heavy constant alpha 1 /// immunoglobulin heavy constant alpha 2 (A2m marker) /// immunoglobulin heavy constant delta /// immunoglobulin heavy constant gamma 1 (G1m marker) /// immunoglobulin heavy constant gamma 3 (G3m marker) /// immunoglobulin heavy constant gamma 4 (G4m marker) /// immunoglobulin heavy constant mu /// immunoglobulin heavy variable 4-31 /// immunoglobulin heavy …	0.933614	31.2179	0.887811	0.224613	0.886742	0.53364	0.837787	0.353958
IGHA1 /// IGHA2 /// IGHD /// IGHG1 /// IGHG3 /// IGHG4 /// IGHM /// IGHV4-31 /// LOC100133862	immunoglobulin heavy constant alpha 1 /// immunoglobulin heavy constant alpha 2 (A2m marker) /// immunoglobulin heavy constant delta /// immunoglobulin heavy constant gamma 1 (G1m marker) /// immunoglobulin heavy constant gamma 3 (G3m marker) /// immunoglobulin heavy constant gamma 4 (G4m marker) /// immunoglobulin heavy constant mu /// immunoglobulin heavy variable 4-31 /// ig heavy chain V-I re…	0.884743	25.756	0.908273	0.211138	0.991192	0.951826	0.873947	0.365867
IGHA1 /// IGHA2 /// IGHD /// IGHG1 /// IGHG3 /// IGHM /// IGHV3-48 /// IGHV4-31 /// LOC100291917	immunoglobulin heavy constant alpha 1 /// immunoglobulin heavy constant alpha 2 (A2m marker) /// immunoglobulin heavy constant delta /// immunoglobulin heavy constant gamma 1 (G1m marker) /// immunoglobulin heavy constant gamma 3 (G3m marker) /// immunoglobulin heavy constant mu /// immunoglobulin heavy variable 3-48 /// immunoglobulin heavy variable 4-31 /// hypothetical protein LOC100291917	0.909971	28.1784	0.95482	0.55182	0.975333	0.857557	0.956983	0.766302
IGHA1 /// IGHA2 /// IGHG1 /// IGHG2 /// IGHG3 /// IGHM /// IGHV4-31 /// LOC100126583 /// LOC100290036	immunoglobulin heavy constant alpha 1 /// immunoglobulin heavy constant alpha 2 (A2m marker) /// immunoglobulin heavy constant gamma 1 (G1m marker) /// immunoglobulin heavy constant gamma 2 (G2m marker) /// immunoglobulin heavy constant gamma 3 (G3m marker) /// immunoglobulin heavy constant mu /// immunoglobulin heavy variable 4-31 /// hypothetical LOC100126583 /// similar to hCG2038926	0.956525	34.479	0.937699	0.318249	0.881596	0.332102	0.958917	0.724071
IGHA1 /// IGHA2 /// IGHG1 /// IGHG3 /// IGHM /// IGHV3-23 /// IGHV4-31	immunoglobulin heavy constant alpha 1 /// immunoglobulin heavy constant alpha 2 (A2m marker) /// immunoglobulin heavy constant gamma 1 (G1m marker) /// immunoglobulin heavy constant gamma 3 (G3m marker) /// immunoglobulin heavy constant mu /// immunoglobulin heavy variable 3-23 /// immunoglobulin heavy variable 4-31	0.939998	32.0645	0.924021	0.229783	0.913374	0.469072	0.899463	0.37488
IGHA1 /// IGHA2 /// LOC100126583	immunoglobulin heavy constant alpha 1 /// immunoglobulin heavy constant alpha 2 (A2m marker) /// hypothetical LOC100126583	0.789408	17.6856	1.0264	0.574767	0.957865	0.644933	0.99755	0.974813
IGHA1 /// IGHD /// IGHG1 /// IGHG3 /// IGHM /// IGHV1-69 /// IGHV3-23 /// IGHV4-31 /// LOC100126583	immunoglobulin heavy constant alpha 1 /// immunoglobulin heavy constant delta /// immunoglobulin heavy constant gamma 1 (G1m marker) /// immunoglobulin heavy constant gamma 3 (G3m marker) /// immunoglobulin heavy constant mu /// immunoglobulin heavy variable 1-69 /// immunoglobulin heavy variable 3-23 /// immunoglobulin heavy variable 4-31 /// hypothetical LOC100126583	0.940186	32.2395	0.93517	0.343674	0.95567	0.743649	0.914051	0.486554
IGHA1 /// IGHD /// IGHG1 /// IGHG3 /// IGHM /// IGHV3-48 /// IGHV4-31 /// LOC100291917	immunoglobulin heavy constant alpha 1 /// immunoglobulin heavy constant delta /// immunoglobulin heavy constant gamma 1 (G1m marker) /// immunoglobulin heavy constant gamma 3 (G3m marker) /// immunoglobulin heavy constant mu /// immunoglobulin heavy variable 3-48 /// immunoglobulin heavy variable 4-31 /// hypothetical protein LOC100291917	0.953157	33.9125	0.915801	0.205666	0.927566	0.58769	0.921949	0.537365
IGHA1 /// IGHG1 /// IGHG3 /// IGHM /// IGHV4-31 /// LOC100293211	immunoglobulin heavy constant alpha 1 /// immunoglobulin heavy constant gamma 1 (G1m marker) /// immunoglobulin heavy constant gamma 3 (G3m marker) /// immunoglobulin heavy constant mu /// immunoglobulin heavy variable 4-31 /// ig heavy chain V-III region VH26-like	0.796384	17.1759	1.03828	0.787823	1.11056	0.706113	0.833175	0.532626
IGHA1 /// IGHG1 /// IGHG3 /// IGHM /// IGHV4-31 /// LOC100510678	immunoglobulin heavy constant alpha 1 /// immunoglobulin heavy constant gamma 1 (G1m marker) /// immunoglobulin heavy constant gamma 3 (G3m marker) /// immunoglobulin heavy constant mu /// immunoglobulin heavy variable 4-31 /// hypothetical protein LOC100510678	0.853019	22.087	0.883296	0.247263	0.79439	0.26234	0.774129	0.262567
IGHA1 /// IGHG1 /// IGHM	immunoglobulin heavy constant alpha 1 /// immunoglobulin heavy constant gamma 1 (G1m marker) /// immunoglobulin heavy constant mu	0.935209	31.3592	0.940442	0.682591	0.977342	0.934116	0.850183	0.577519
IGHA1 /// IGHG1 /// IGHM /// IGHV3-23 /// IGHV4-31	immunoglobulin heavy constant alpha 1 /// immunoglobulin heavy constant gamma 1 (G1m marker) /// immunoglobulin heavy constant mu /// immunoglobulin heavy variable 3-23 /// immunoglobulin heavy variable 4-31	0.957104	34.5229	0.904914	0.22331	0.860889	0.35568	0.911724	0.541341
IGHA1 /// IGHV2-70 /// IGHV4-31 /// LOC100290006	immunoglobulin heavy constant alpha 1 /// immunoglobulin heavy variable 2-70 /// immunoglobulin heavy variable 4-31 /// similar to hCG2038941	0.79164	16.6387	0.976579	0.783415	0.992235	0.961512	1.01526	0.929385
IGHA1 /// IGHV4-31 /// LOC100290006	immunoglobulin heavy constant alpha 1 /// immunoglobulin heavy variable 4-31 /// similar to hCG2038941	0.681977	10.1753	0.902728	0.414926	0.761567	0.270136	0.889751	0.70335
IGHA2 /// IGHD /// IGHG1 /// LOC100126583 /// LOC100510361	immunoglobulin heavy constant alpha 2 (A2m marker) /// immunoglobulin heavy constant delta /// immunoglobulin heavy constant gamma 1 (G1m marker) /// hypothetical LOC100126583 /// putative V-set and immunoglobulin domain-containing protein 6-like	0.774921	15.7403	0.891155	0.366377	0.955001	0.848713	0.809594	0.429739
IGHD	immunoglobulin heavy constant delta	0.75015	13.0804	0.983597	0.913669	0.786748	0.401323	0.930696	0.826387
IGHG1 /// IGHG2 /// IGHM /// IGHV4-31	immunoglobulin heavy constant gamma 1 (G1m marker) /// immunoglobulin heavy constant gamma 2 (G2m marker) /// immunoglobulin heavy constant mu /// immunoglobulin heavy variable 4-31	0.789503	17.9307	0.879674	0.0119618	0.871921	0.216939	0.881614	0.139706
IGHG1 /// IGHM	immunoglobulin heavy constant gamma 1 (G1m marker) /// immunoglobulin heavy constant mu	0.571431	5.26654	0.911783	0.545464	0.779085	0.424875	0.674285	0.218576
IGHG1 /// IGHM /// LOC100133862	immunoglobulin heavy constant gamma 1 (G1m marker) /// immunoglobulin heavy constant mu /// ig heavy chain V-I region V35-like	0.877787	24.9596	0.84225	0.146621	0.949016	0.810326	0.690454	0.145039
IGHG1 /// ZCWPW2	Immunoglobulin heavy constant gamma 1 (G1m marker) /// Zinc finger, CW type with PWWP domain 2	0.720675	11.7792	0.825747	0.162365	0.794383	0.348887	0.592023	0.104724
IGHM	immunoglobulin heavy constant mu	0.938514	31.2339	0.939805	0.375049	0.911859	0.504003	0.906041	0.450352
IGHM /// LOC100133862	immunoglobulin heavy constant mu /// ig heavy chain V-I region V35-like	0.91003	28.7332	0.917816	0.177069	0.965815	0.77961	0.894991	0.352473
IGHM /// LOC100510678	immunoglobulin heavy constant mu /// hypothetical protein LOC100510678	0.9212	29.7638	0.944011	0.496623	0.952188	0.76011	0.888498	0.479987
IGHV3-48 /// IGKV3-20	Immunoglobulin heavy variable 3-48 /// Immunoglobulin kappa variable 3-20	0.823911	19.5039	0.964176	0.77717	0.824113	0.373114	0.939563	0.823712
IGJ	immunoglobulin J polypeptide, linker protein for immunoglobulin alpha and mu polypeptides	0.787476	17.6473	0.980128	0.646867	0.861407	0.0725043	0.983798	0.831816
IGK@ /// IGKC	immunoglobulin kappa locus /// immunoglobulin kappa constant	0.922303	31.2452	0.932244	0.258301	0.884028	0.349831	0.936315	0.520622
IGK@ /// IGKC /// IGKV1-5	immunoglobulin kappa locus /// immunoglobulin kappa constant /// immunoglobulin kappa variable 1-5	0.90214	28.8269	0.914597	0.202516	0.817231	0.162618	0.918014	0.466038
IGK@ /// IGKC /// IGKV3D-15 /// LOC100510044	immunoglobulin kappa locus /// immunoglobulin kappa constant /// immunoglobulin kappa variable 3D-15 (gene/pseudogene) /// immunoglobulin kappa locus-like	0.946529	33.0377	0.936867	0.25486	0.888239	0.318819	0.92761	0.46602
IGK@ /// IGKC /// LOC652493 /// LOC652694	immunoglobulin kappa locus /// immunoglobulin kappa constant /// ig kappa chain V-I region HK102-like /// similar to Ig kappa chain V-I region HK102 precursor	0.95356	33.7763	0.906157	0.137605	0.886681	0.369269	0.911578	0.457395
IGK@ /// IGKC /// LOC652694	immunoglobulin kappa locus /// immunoglobulin kappa constant /// similar to Ig kappa chain V-I region HK102 precursor	0.707348	10.832	1.01901	0.869086	0.891812	0.616393	0.816088	0.463673
IGKC	Immunoglobulin kappa constant	0.942216	33.3664	0.887304	0.182501	0.804351	0.262867	0.901658	0.495388
IGKC /// IGKV1-5 /// IGKV1D-8 /// LOC652493 /// LOC652694	immunoglobulin kappa constant /// immunoglobulin kappa variable 1-5 /// immunoglobulin kappa variable 1D-8 /// ig kappa chain V-I region HK102-like /// similar to Ig kappa chain V-I region HK102 precursor	0.954444	34.4859	0.931705	0.22822	0.924522	0.518128	0.903028	0.330112
IGKV1-5	immunoglobulin kappa variable 1-5	0.949328	33.2339	0.912063	0.226767	0.904538	0.516689	0.921907	0.541758
IGKV1D-8	immunoglobulin kappa variable 1D-8	0.8143	17.9196	0.904094	0.364416	0.919248	0.671774	0.859514	0.528333
IGKV3-20	Immunoglobulin kappa variable 3-20	0.933149	31.2391	0.936421	0.405447	0.900201	0.482764	0.920947	0.581831
IGKV4-1	immunoglobulin kappa variable 4-1	0.915711	29.21	0.918349	0.0900589	0.888153	0.237833	0.932814	0.441531
IGL@	Immunoglobulin lambda locus	0.949881	33.5981	0.831858	0.0848317	0.797582	0.311689	0.805459	0.266352
IGL@ /// IGLJ3	Immunoglobulin lambda locus /// Immunoglobulin lambda joining 3	0.8916	26.3724	0.8844	0.091361	0.907197	0.512125	0.871185	0.331539
IGL@ /// IGLJ3 /// LOC100287927	Immunoglobulin lambda locus /// Immunoglobulin lambda joining 3 /// Hypothetical protein LOC100287927	0.887774	25.6651	0.865733	0.0550245	0.934986	0.653234	0.854925	0.288955
IGLC1	immunoglobulin lambda constant 1 (Mcg marker)	0.683966	9.8894	1.22791	0.108351	0.958679	0.870441	1.06519	0.788646
IGLC7 /// IGLV1-44	immunoglobulin lambda constant 7 /// immunoglobulin lambda variable 1-44	0.867903	25.7268	0.938639	0.276594	0.897296	0.378108	0.928079	0.429743
IGLC7 /// IGLV1-44 /// IGLV7-43 /// LOC100290481	immunoglobulin lambda constant 7 /// immunoglobulin lambda variable 1-44 /// immunoglobulin lambda variable 7-43 /// immunoglobulin lambda light chain-like	0.65613	8.19351	0.921369	0.594618	1.35988	0.196508	0.786372	0.458111
IGLC7 /// IGLV1-44 /// LOC100290481	immunoglobulin lambda constant 7 /// immunoglobulin lambda variable 1-44 /// immunoglobulin lambda light chain-like	0.877381	26.5964	0.936827	0.276991	0.869622	0.269713	0.93332	0.480455
IGLJ3	immunoglobulin lambda joining 3	0.968878	36.287	0.919074	0.211997	0.934229	0.625498	0.908732	0.435195
IGLL3P	immunoglobulin lambda-like polypeptide 3, pseudogene	0.916494	30.3838	0.915182	0.224028	0.860346	0.326941	0.890924	0.350004
IGLL5 /// IGLV2-11	immunoglobulin lambda-like polypeptide 5 /// immunoglobulin lambda variable 2-11	0.952822	33.6367	0.945803	0.411003	0.886668	0.394386	0.927113	0.535668
IGLV1-36	immunoglobulin lambda variable 1-36	0.921394	30.0218	0.943245	0.237175	0.956171	0.670507	0.891077	0.186603
IGLV1-40	immunoglobulin lambda variable 1-40	0.896399	26.2277	0.931891	0.458415	0.909947	0.594654	0.811449	0.284915
IGLV1-40 /// IGLV1-44	immunoglobulin lambda variable 1-40 /// immunoglobulin lambda variable 1-44	0.947078	32.5346	0.910482	0.312096	0.874334	0.459752	0.811464	0.262074
IGLV1-44 /// LOC100290481	immunoglobulin lambda variable 1-44 /// immunoglobulin lambda light chain-like	0.85733	24.4941	0.900727	0.301063	0.755061	0.171546	0.870614	0.396816
IGLV2-23	immunoglobulin lambda variable 2-23	0.942569	32.2996	0.959611	0.514752	0.959536	0.742221	0.934538	0.547629
IGLV3-19	immunoglobulin lambda variable 3-19	0.87901	24.6695	0.919627	0.304752	0.932529	0.677508	0.929547	0.640216
IGLV4-60	immunoglobulin lambda variable 4-60	0.674536	9.11031	0.898707	0.348721	1.04677	0.841682	0.646026	0.0750503
IGLV6-57	immunoglobulin lambda variable 6-57	0.699289	10.3249	0.954978	0.746181	0.850636	0.5297	0.863929	0.58811
KLRB1	killer cell lectin-like receptor subfamily B, member 1	0.651048	8.13888	0.962694	0.692247	0.780088	0.184884	1.17447	0.384255
LOC100507804 /// TPSAB1	tryptase alpha-1-like /// tryptase alpha/beta 1	0.557442	6.94322	1.04521	0.63034	1.61451	0.00670282	0.931385	0.674883
LOC100508797	hypothetical protein LOC100508797	0.768958	15.1672	0.871624	0.224767	0.984757	0.936976	0.782204	0.267769
MGC29506	plasma cell-induced ER protein 1	0.93578	31.1652	0.953099	0.574045	0.810006	0.212308	0.851994	0.334602
MS4A1	membrane-spanning 4-domains, subfamily A, member 1	0.557477	5.00787	0.976379	0.827812	0.940481	0.814216	0.96155	0.865455
P2RY8	purinergic receptor P2Y, G-protein coupled, 8	0.712861	10.9337	0.896469	0.45844	0.717058	0.271417	0.797539	0.429889
POU2AF1	POU class 2 associating factor 1	0.84538	21.2792	0.813507	0.0662974	0.677206	0.0948781	0.817703	0.346651
SLAMF7	SLAM family member 7	0.840958	20.5473	0.855187	0.147039	0.667337	0.116264	0.940916	0.775113
TNFRSF17	tumor necrosis factor receptor superfamily, member 17	0.883611	24.8399	0.932537	0.3169	0.745122	0.04192	0.969929	0.817394
TPSAB1	tryptase alpha/beta 1	0.577901	7.60298	1.13074	0.271578	1.81359	0.00600387	0.91044	0.637094
TPSAB1 /// TPSB2	tryptase alpha/beta 1 /// tryptase beta 2 (gene/pseudogene)	0.579232	7.60313	1.09076	0.344113	1.63593	0.00471024	0.961582	0.814831
TPSB2	tryptase beta 2 (gene/pseudogene)	0.580846	7.75737	1.08762	0.294742	1.49263	0.00980934	0.991434	0.951296

## Sheet: blue
Symbol	Description	kMEblue	KINblue	RFS HR	RFS P-value	Type III HR	Type III_p-value	Type IV HR	Type IV p-value
2015-03-01	membrane-associated ring finger (C3HC4) 1	0.851743	60.3992	0.996222	0.979281	0.822028	0.614859	1.14931	0.670537
2015-09-01	septin 1	0.526115	13.1933	0.961577	0.770921	0.738464	0.28822	1.13719	0.605946
ACP5	acid phosphatase 5, tartrate resistant	0.800848	48.1099	0.942246	0.5495	1.21693	0.345217	0.92621	0.709057
ADA	adenosine deaminase	0.382461	4.08696	0.724616	0.0176605	0.771309	0.305016	0.581197	0.0446035
ADORA3	adenosine A3 receptor	0.643666	21.5604	1.22228	0.162403	2.02903	0.0433281	1.09911	0.750502
AIF1	allograft inflammatory factor 1	0.895225	74.1982	1.18697	0.232799	1.32232	0.374959	1.19203	0.516037
AIM2	absent in melanoma 2	0.539479	12.3413	0.878509	0.117528	0.769673	0.140224	0.879462	0.513703
ALOX5	arachidonate 5-lipoxygenase	0.535752	11.249	0.955824	0.744392	0.840901	0.490041	0.913256	0.782327
AMICA1	adhesion molecule, interacts with CXADR antigen 1	0.604117	20.0091	0.997778	0.986599	1.0148	0.954286	0.865225	0.542113
APOBEC3F /// APOBEC3G	apolipoprotein B mRNA editing enzyme, catalytic polypeptide-like 3F /// apolipoprotein B mRNA editing enzyme, catalytic polypeptide-like 3G	0.790079	43.0081	0.908639	0.417309	0.830769	0.496123	0.996097	0.9895
APOBEC3G	apolipoprotein B mRNA editing enzyme, catalytic polypeptide-like 3G	0.808923	47.6545	0.779186	0.130268	0.570308	0.147934	0.632955	0.238242
APOC1	apolipoprotein C-I	0.634512	23.2085	1.07714	0.379112	1.30669	0.127861	1.01241	0.947383
APOE	apolipoprotein E	0.738791	38.6922	1.07558	0.51007	1.50022	0.0783408	0.947182	0.82038
APOL1	apolipoprotein L, 1	0.575311	13.8316	0.889942	0.239224	0.819915	0.30138	1.01672	0.939738
APOL3	apolipoprotein L, 3	0.753415	36.1845	0.804648	0.0580569	0.671102	0.1346	0.796985	0.344841
ARHGAP15	Rho GTPase activating protein 15	0.787586	48.1175	1.04716	0.677845	0.963068	0.872359	1.16561	0.451848
ARHGAP30	Rho GTPase activating protein 30	0.794794	47.7466	1.14948	0.333252	1.65226	0.100849	0.780473	0.396668
ARHGAP9	Rho GTPase activating protein 9	0.889886	69.2002	0.923273	0.538114	0.910599	0.750008	0.812064	0.435736
ARHGDIB	Rho GDP dissociation inhibitor (GDI) beta	0.659979	23.128	1.27539	0.113346	1.23797	0.501907	1.26095	0.417018
ARHGEF6	Rac/Cdc42 guanine nucleotide exchange factor (GEF) 6	0.830004	56.6032	1.07054	0.611703	1.11781	0.673744	1.06936	0.797525
ARSE	arylsulfatase E (chondrodysplasia punctata 1)	-0.440427	5.51978	0.962226	0.608325	1.04047	0.799344	1.04945	0.774442
ATP6V1B2	ATPase, H+ transporting, lysosomal 56/58kDa, V1 subunit B2	0.575738	13.715	1.00157	0.990917	0.924841	0.787825	1.06074	0.832047
ATP8B4	ATPase, class I, type 8B, member 4	0.684656	27.6705	1.05345	0.743355	1.15336	0.648437	1.29556	0.450527
BIRC3	baculoviral IAP repeat-containing 3	0.493065	10.2523	0.852705	0.0587851	0.576172	0.00798527	1.02094	0.911183
BLVRA	biliverdin reductase A	0.601695	15.4903	0.762649	0.0734995	0.870551	0.700506	0.663081	0.221506
BTN3A2	butyrophilin, subfamily 3, member A2	0.475522	7.50094	0.839252	0.13611	0.827434	0.466667	0.788676	0.273445
BTN3A2 /// BTN3A3	butyrophilin, subfamily 3, member A2 /// butyrophilin, subfamily 3, member A3	0.616444	17.6353	0.873843	0.29996	0.783162	0.383025	0.763857	0.273721
C10orf54	chromosome 10 open reading frame 54	0.639251	20.3139	1.0192	0.899937	1.2354	0.505869	0.846311	0.572614
C16orf54	chromosome 16 open reading frame 54	0.583682	14.4305	0.922888	0.278655	0.830295	0.219438	1.01998	0.907667
C17orf60	chromosome 17 open reading frame 60	0.687425	26.8191	1.00595	0.964721	0.996389	0.989583	0.928766	0.790307
C1orf162	chromosome 1 open reading frame 162	0.886824	70.8453	1.00433	0.962214	1.29257	0.180749	1.02494	0.895945
C1orf38	chromosome 1 open reading frame 38	0.836472	55.7327	0.963618	0.762603	1.05692	0.836451	0.922132	0.738594
C1orf54	chromosome 1 open reading frame 54	0.789382	46.9044	1.05512	0.662598	1.07195	0.776073	1.14669	0.551288
C1QA	complement component 1, q subcomponent, A chain	0.897238	73.9465	1.10557	0.2212	1.31124	0.146819	1.04626	0.786645
C1QB	complement component 1, q subcomponent, B chain	0.899647	74.5181	1.08092	0.305148	1.24417	0.203139	1.04644	0.771755
C1QC	complement component 1, q subcomponent, C chain	0.862159	63.8734	1.12682	0.146922	1.31377	0.131776	1.18869	0.298555
C3AR1	complement component 3a receptor 1	0.88645	73.2254	1.05686	0.61178	1.30981	0.252444	0.978776	0.922994
C4orf7	chromosome 4 open reading frame 7	0.454813	7.1858	1.02654	0.691403	1.08173	0.531069	0.916174	0.558542
CACNA1D	calcium channel, voltage-dependent, L type, alpha 1D subunit	-0.576299	12.7737	1.038	0.811318	1.04213	0.909608	0.905531	0.742534
CASP4	caspase 4, apoptosis-related cysteine peptidase	0.440542	5.81455	0.954967	0.776441	0.542614	0.0852556	0.944312	0.8653
CCDC109B	coiled-coil domain containing 109B	0.51921	10.259	0.783989	0.0166966	0.802854	0.358688	0.716566	0.10081
CCL13	chemokine (C-C motif) ligand 13	0.631542	18.8332	1.24609	0.112432	2.5838	0.000439233	0.82363	0.569666
CCL18	chemokine (C-C motif) ligand 18 (pulmonary and activation-regulated)	0.770577	41.2813	0.9517	0.388096	1.17885	0.166771	0.855812	0.22608
CCL19	chemokine (C-C motif) ligand 19	0.593012	17.4415	1.03273	0.654392	1.44611	0.00643824	0.915707	0.534682
CCL2	chemokine (C-C motif) ligand 2	0.713558	32.7791	1.07798	0.333673	1.22824	0.204228	1.10746	0.484328
CCL22	chemokine (C-C motif) ligand 22	0.434612	6.57904	0.833704	0.248804	1.18681	0.567181	0.67231	0.192386
CCL5	chemokine (C-C motif) ligand 5	0.838284	56.4376	0.891308	0.156091	0.736723	0.15111	0.845019	0.318442
CCL8	chemokine (C-C motif) ligand 8	0.759693	37.7988	0.950439	0.464414	1.18464	0.233994	0.910016	0.571631
CCR1	chemokine (C-C motif) receptor 1	0.845686	57.9027	0.999179	0.994145	1.06607	0.800357	0.918227	0.73643
CCR2	chemokine (C-C motif) receptor 2	0.780929	42.0865	0.926899	0.606808	1.24748	0.511773	0.766976	0.423688
CCR5	chemokine (C-C motif) receptor 5	0.864873	62.0924	0.845368	0.224265	0.561728	0.140626	1.07391	0.817967
CCR7	chemokine (C-C motif) receptor 7	0.613413	20.6683	0.879557	0.259336	0.955001	0.840066	0.72459	0.159877
CCRL1	chemokine (C-C motif) receptor-like 1	0.435823	5.62876	1.00508	0.961571	0.825964	0.490527	1.23592	0.320009
CD14	CD14 molecule	0.856487	63.0716	1.05176	0.559886	1.32226	0.15478	1.03225	0.852967
CD163	CD163 molecule	0.864815	65.7862	1.07609	0.456303	1.54659	0.0422434	0.987182	0.949044
CD180	CD180 molecule	0.684836	26.4308	1.12615	0.379888	1.0514	0.855413	1.32066	0.335178
CD2	CD2 molecule	0.831338	57.7071	0.842696	0.0943107	0.645578	0.0691716	0.898097	0.593701
CD247	CD247 molecule	0.794728	47.3669	0.831127	0.132438	0.530643	0.0502955	0.966712	0.891782
CD274	CD274 molecule	0.767402	39.0535	0.889136	0.403443	0.56705	0.138176	0.887627	0.723433
CD300LF	CD300 molecule-like family member f	0.882103	66.2037	1.00679	0.957528	0.937921	0.831456	1.10982	0.702727
CD37	CD37 molecule	0.881919	67.9939	1.09519	0.349253	1.31966	0.191598	0.893623	0.587781
CD3D	CD3d molecule, delta (CD3-TCR complex)	0.750184	42.5807	0.862637	0.222428	0.837122	0.519469	0.868689	0.539007
CD3E	CD3e molecule, epsilon (CD3-TCR complex)	0.732226	36.5744	0.888792	0.419647	0.882161	0.721092	0.985497	0.961294
CD52	CD52 molecule	0.848953	59.4334	0.991938	0.925827	0.944851	0.777146	0.925035	0.645738
CD53	CD53 molecule	0.916187	79.3835	0.944136	0.720952	1.30204	0.485157	0.916131	0.78098
CD68	CD68 molecule	0.600038	16.4558	1.11092	0.434269	1.52669	0.163632	1.26111	0.394167
CD69	CD69 molecule	0.707329	31.531	0.973776	0.729721	0.791549	0.255008	1.07827	0.62776
CD7	CD7 molecule	0.651087	24.2593	0.897059	0.47687	0.930067	0.850223	0.831446	0.566031
CD72	CD72 molecule	0.790968	43.7832	1.11873	0.359263	1.83777	0.0507167	1.06537	0.819326
CD74	CD74 molecule, major histocompatibility complex, class II invariant chain	0.805424	48.6822	1.06289	0.598651	0.930616	0.762743	1.06466	0.788099
CD86	CD86 molecule	0.918843	80.2642	1.01346	0.911792	1.08328	0.780156	1.17585	0.513333
CD8A	CD8a molecule	0.773766	43.2958	0.931807	0.48989	0.789133	0.407943	0.911806	0.674775
CECR1	cat eye syndrome chromosome region, candidate 1	0.756752	39.2879	1.08129	0.415289	1.13571	0.519651	1.23195	0.242934
CHIT1	chitinase 1 (chitotriosidase)	0.435347	6.10807	0.99331	0.953327	1.23483	0.236636	0.771089	0.357672
CHST11	carbohydrate (chondroitin 4) sulfotransferase 11	0.855507	62.2582	1.07628	0.558338	1.11402	0.675725	1.1221	0.674156
CLEC10A	C-type lectin domain family 10, member A	0.613255	19.77	1.05635	0.641395	1.61807	0.0550895	0.910559	0.677577
CLEC2B	C-type lectin domain family 2, member B	0.770893	42.8478	1.03827	0.728279	0.849182	0.521732	1.16369	0.526826
CLEC4A	C-type lectin domain family 4, member A	0.808718	51.2421	0.896721	0.305457	0.780737	0.340596	0.917211	0.706209
CLEC7A	C-type lectin domain family 7, member A	0.87766	68.9467	0.953541	0.755506	0.884954	0.749626	1.15843	0.649027
CLIC2	chloride intracellular channel 2	0.744126	37.5692	0.981753	0.845136	1.06682	0.71461	1.09094	0.625163
CORO1A	coronin, actin binding protein, 1A	0.701458	29.1956	1.2063	0.0886748	2.0633	0.00503261	1.01468	0.94511
COTL1	coactosin-like 1 (Dictyostelium)	0.603116	15.7107	0.870693	0.215745	0.797088	0.368567	0.935197	0.769624
CPVL	carboxypeptidase, vitellogenic-like	0.595133	16.1137	1.01394	0.872189	1.20839	0.285199	1.00374	0.981472
CRTAM	cytotoxic and regulatory T cell molecule	0.765327	39.2042	0.950045	0.671443	0.782899	0.558598	1.07503	0.810656
CSF1R	colony stimulating factor 1 receptor	0.877473	69.4419	1.17454	0.160295	1.42249	0.133497	1.17539	0.473142
CSF2RA	colony stimulating factor 2 receptor, alpha, low-affinity (granulocyte-macrophage)	0.644084	21.2319	1.04168	0.789497	1.00641	0.984951	1.0329	0.908902
CSF2RB	colony stimulating factor 2 receptor, beta, low-affinity (granulocyte-macrophage)	0.85152	60.8301	0.908675	0.240825	0.861941	0.43424	1.03347	0.837837
CST7	cystatin F (leukocystatin)	0.638422	19.573	1.00644	0.952832	1.31022	0.343768	0.962874	0.864781
CSTA	cystatin A (stefin A)	0.462894	6.45498	1.02141	0.767211	1.17591	0.189968	0.857404	0.322685
CTSB	cathepsin B	0.706466	31.2491	1.36297	0.0203019	1.9902	0.0122505	1.16794	0.584124
CTSC	cathepsin C	0.706196	28.4296	1.03314	0.831084	1.01403	0.967479	1.20661	0.550321
CTSD	cathepsin D	0.601791	17.874	1.15862	0.252545	1.49309	0.109251	1.16455	0.541376
CTSL1	cathepsin L1	0.794057	48.4596	1.00222	0.983535	1.16497	0.519321	1.10935	0.63671
CTSS	cathepsin S	0.36328	4.17239	0.917256	0.541652	0.816648	0.544169	0.954602	0.861865
CX3CL1	chemokine (C-X3-C motif) ligand 1	0.394506	4.47733	1.0417	0.769122	1.1279	0.650531	1.16103	0.639095
CXCL13	chemokine (C-X-C motif) ligand 13	0.759063	38.2583	0.867855	0.00580094	0.862125	0.201722	0.809238	0.0554126
CXCL16	chemokine (C-X-C motif) ligand 16	0.498288	9.09844	0.928331	0.523709	1.10227	0.687322	1.48902	0.143671
CXCL9	chemokine (C-X-C motif) ligand 9	0.71088	31.4494	0.835874	0.0022823	0.76876	0.0543416	0.873159	0.244386
CXCR4	chemokine (C-X-C motif) receptor 4	0.688391	27.4854	0.951437	0.535533	0.925437	0.663316	1.09872	0.55751
CXCR6	chemokine (C-X-C motif) receptor 6	0.681604	29.3569	0.840912	0.262448	0.566843	0.11951	0.985573	0.963886
CYBB	cytochrome b-245, beta polypeptide	0.867961	65.741	0.985597	0.918436	1.19401	0.563933	1.27364	0.404841
CYP39A1	cytochrome P450, family 39, subfamily A, polypeptide 1	-0.452901	6.36526	1.13941	0.198248	0.846774	0.452404	1.09558	0.633289
CYTIP	cytohesin 1 interacting protein	0.704056	30.1497	0.852274	0.0596714	0.604631	0.00578961	0.782994	0.13992
DAPK1	death-associated protein kinase 1	0.610542	16.459	1.0591	0.675523	0.850998	0.527855	1.11084	0.718364
DOCK8	dedicator of cytokinesis 8	0.803063	46.1478	0.823602	0.177375	0.692533	0.234087	0.974943	0.934361
DOK2	docking protein 2, 56kDa	0.779248	43.1871	1.05342	0.673727	1.20323	0.487517	0.834005	0.514904
EMR2	egf-like module containing, mucin-like, hormone receptor-like 2	0.677811	25.1697	0.922073	0.603837	1.4142	0.321354	0.881425	0.707593
ENPP2	ectonucleotide pyrophosphatase/phosphodiesterase 2	0.661082	25.4065	1.15779	0.0947971	0.886487	0.460921	1.2298	0.214038
EOMES	eomesodermin	0.701709	28.8305	0.881042	0.348387	0.418402	0.0292913	0.728629	0.359367
EPB41L3	erythrocyte membrane protein band 4.1-like 3	0.584399	14.5186	0.946865	0.4899	1.02894	0.853079	0.949063	0.719547
ETS1	v-ets erythroblastosis virus E26 oncogene homolog 1 (avian)	0.693593	27.5496	1.27814	0.0816154	1.10857	0.7439	1.89178	0.0147709
EVI2A	ecotropic viral integration site 2A	0.816492	54.2276	0.981976	0.833208	0.849579	0.429499	0.952174	0.77707
EVI2B	ecotropic viral integration site 2B	0.860894	63.2571	0.968085	0.699558	0.962884	0.842467	1.05848	0.716598
EVL	Enah/Vasp-like	0.770727	40.4196	1.28944	0.057974	1.28415	0.358865	1.32254	0.318868
FAIM3	Fas apoptotic inhibitory molecule 3	0.574841	15.3595	1.03797	0.799607	1.05448	0.857764	1.06129	0.829669
FAM171A1	family with sequence similarity 171, member A1	-0.444239	5.82064	1.01046	0.935017	1.20102	0.493652	0.976256	0.934482
FAM26F	Family with sequence similarity 26, member F	0.826199	52.3749	0.813947	0.0875707	0.920626	0.760565	0.878461	0.597804
FAM65B	family with sequence similarity 65, member B	0.675684	24.2808	0.912377	0.581656	0.653031	0.274234	1.3393	0.365561
FAM78A	family with sequence similarity 78, member A	0.706808	30.4048	0.756402	0.0681021	0.941902	0.838816	0.725711	0.26791
FBXO6	F-box protein 6	0.525279	11.0982	0.823286	0.0365365	0.933693	0.74086	1.03694	0.857536
FCER1G	Fc fragment of IgE, high affinity I, receptor for; gamma polypeptide	0.911012	79.7349	1.02689	0.726252	1.2116	0.25949	1.05438	0.72939
FCGR1A /// FCGR1C	Fc fragment of IgG, high affinity Ia, receptor (CD64) /// Fc fragment of IgG, high affinity Ic, receptor (CD64)	0.857999	64.1912	1.01429	0.880437	1.15595	0.483001	0.976786	0.911737
FCGR1B	Fc fragment of IgG, high affinity Ib, receptor (CD64)	0.871247	67.603	0.982872	0.843037	1.20727	0.326664	0.892714	0.560276
FCGR2A	Fc fragment of IgG, low affinity IIa, receptor (CD32)	0.801181	50.1109	1.01332	0.92889	1.46348	0.284344	1.03985	0.905674
FCGR2B	Fc fragment of IgG, low affinity IIb, receptor (CD32)	0.825606	53.7871	0.991629	0.919629	0.992785	0.96729	1.08308	0.647617
FCGR2C	Fc fragment of IgG, low affinity IIc, receptor for (CD32) (gene/pseudogene)	0.790601	47.5868	0.975381	0.859082	1.38724	0.285884	1.31665	0.360509
FCGR3A /// FCGR3B	Fc fragment of IgG, low affinity IIIa, receptor (CD16a) /// Fc fragment of IgG, low affinity IIIb, receptor (CD16b)	0.793176	50.2523	1.00015	0.997989	1.1398	0.312213	1.04655	0.706546
FCN1	ficolin (collagen/fibrinogen domain containing) 1	0.61832	19.5593	1.14631	0.227169	1.49372	0.0467284	0.897146	0.699684
FERMT3	fermitin family member 3	0.665016	23.1128	0.939987	0.638008	1.05295	0.828172	0.748158	0.247267
FGL2	fibrinogen-like 2	0.741115	39.064	0.918171	0.290793	0.804202	0.21494	1.09644	0.547954
FLJ32255	hypothetical LOC643977	0.643654	19.7035	1.06106	0.625842	0.971589	0.90347	0.84019	0.636944
FOXA2	forkhead box A2	-0.493242	7.83384	0.853454	0.273884	1.23361	0.53049	0.945312	0.868497
FPR3	formyl peptide receptor 3	0.877313	69.63	0.991448	0.926576	1.026	0.909746	1.15816	0.43776
FYB	FYN binding protein	0.873346	64.7922	1.0232	0.872868	0.824748	0.585104	1.211	0.547419
GALNT6	UDP-N-acetyl-alpha-D-galactosamine:polypeptide N-acetylgalactosaminyltransferase 6 (GalNAc-T6)	-0.442199	5.62294	0.951398	0.617385	1.03626	0.87099	0.712973	0.094405
GBP2	guanylate binding protein 2, interferon-inducible	0.708732	29.3271	0.840709	0.100487	0.800018	0.26111	0.860485	0.470958
GBP4	guanylate binding protein 4	0.737272	36.5074	0.810967	0.0559112	0.759895	0.396608	0.876536	0.622751
GBP5	guanylate binding protein 5	0.836732	55.0987	0.876597	0.151152	0.778673	0.34804	1.03303	0.879494
GGTA1	glycoprotein, alpha-galactosyltransferase 1 pseudogene	0.719137	35.1218	1.11172	0.344998	1.03171	0.902182	1.11769	0.617132
GIMAP2	GTPase, IMAP family member 2	0.337246	3.42824	0.972181	0.750956	0.687035	0.0285147	0.967237	0.830096
GIMAP4	GTPase, IMAP family member 4	0.892357	71.7848	0.989682	0.924461	0.990731	0.971052	1.1787	0.431817
GIMAP6	GTPase, IMAP family member 6	0.871906	65.3933	0.980859	0.847518	1.1168	0.626194	1.13937	0.492463
GIMAP7	GTPase, IMAP family member 7	0.749507	39.0147	0.940397	0.516898	0.827094	0.345737	1.0401	0.837594
GJB1	gap junction protein, beta 1, 32kDa	-0.477942	7.44707	1.36305	0.0134197	1.69973	0.0255347	1.27444	0.41761
GLIPR2	GLI pathogenesis-related 2	0.765076	39.6096	0.989331	0.923423	1.26875	0.274591	0.991667	0.97009
GLUL	glutamate-ammonia ligase	0.464417	7.17592	1.0071	0.958943	1.48282	0.174591	0.86598	0.570023
GMFG	glia maturation factor, gamma	0.865029	63.9328	0.976144	0.831933	0.971457	0.907271	0.928098	0.728377
GNLY	granulysin	0.667814	25.3852	0.815198	0.0297425	0.619387	0.114274	0.845341	0.411794
GPNMB	glycoprotein (transmembrane) nmb	0.829318	58.5123	1.03747	0.605352	1.14381	0.378312	1.08309	0.564661
GPR171	G protein-coupled receptor 171	0.741057	37.4724	0.915744	0.365756	0.693077	0.124595	0.972333	0.884954
GPR18	G protein-coupled receptor 18	0.565641	16.4366	0.885933	0.443709	0.694233	0.32148	1.19796	0.57529
GPR183	G protein-coupled receptor 183	0.693905	30.8397	1.00798	0.935361	0.819551	0.369445	0.970899	0.867556
GPR34	G protein-coupled receptor 34	0.649557	27.4789	1.07372	0.381673	1.03946	0.821548	1.15774	0.324908
GPR65	G protein-coupled receptor 65	0.824438	53.8546	0.939549	0.556393	0.984081	0.944624	1.03308	0.881301
GUCY2C	guanylate cyclase 2C (heat stable enterotoxin receptor)	-0.54421	11.5108	0.947534	0.462463	0.638508	0.018333	0.969996	0.897594
GVINP1	GTPase, very large interferon inducible pseudogene 1	0.495185	10.0737	0.996866	0.983086	1.13923	0.67217	1.50476	0.147021
GZMA	granzyme A (granzyme 1, cytotoxic T-lymphocyte-associated serine esterase 3)	0.745966	37.5135	0.833494	0.0107595	0.611375	0.0139944	0.965493	0.807908
GZMH	granzyme H (cathepsin G-like 2, protein h-CCPX)	0.77074	41.9688	0.96302	0.717986	0.962929	0.913925	0.829724	0.470566
GZMK	granzyme K (granzyme 3; tryptase II)	0.810687	49.076	0.901985	0.274138	0.718671	0.177533	0.777927	0.24819
HAVCR2	hepatitis A virus cellular receptor 2	0.855547	60.3021	0.952934	0.753409	1.09174	0.829574	1.13732	0.741313
HCK	hemopoietic cell kinase	0.890947	71.8864	1.0122	0.905663	1.13669	0.551353	0.938181	0.759989
HCLS1	hematopoietic cell-specific Lyn substrate 1	0.913266	77.1568	0.983734	0.854513	1.13572	0.525084	0.99317	0.967412
HCST	hematopoietic cell signal transducer	0.85465	58.8184	1.05616	0.702608	1.55689	0.206451	0.930307	0.815907
HLA-DMA	major histocompatibility complex, class II, DM alpha	0.818988	50.6733	0.941288	0.434283	0.809385	0.229092	0.990533	0.952683
HLA-DMB	major histocompatibility complex, class II, DM beta	0.870486	64.4643	0.967335	0.712395	0.986163	0.945641	1.02208	0.907075
HLA-DPA1	major histocompatibility complex, class II, DP alpha 1	0.843849	57.963	1.05499	0.484505	1.0131	0.942485	1.25417	0.146831
HLA-DPB1	major histocompatibility complex, class II, DP beta 1	0.874306	66.4146	0.969449	0.705666	1.04148	0.817979	1.03346	0.840517
HLA-DQA1	major histocompatibility complex, class II, DQ alpha 1	0.625896	18.4772	1.101	0.200927	1.09735	0.555289	1.14804	0.401278
HLA-DQA1 /// HLA-DQA2	major histocompatibility complex, class II, DQ alpha 1 /// major histocompatibility complex, class II, DQ alpha 2	0.862082	63.6069	0.985492	0.818738	0.999094	0.994681	1.08611	0.500813
HLA-DQB1	major histocompatibility complex, class II, DQ beta 1	0.708321	29.1655	1.05378	0.559073	0.941449	0.759227	1.25849	0.229248
HLA-DQB1 /// LOC100133583	major histocompatibility complex, class II, DQ beta 1 /// HLA class II histocompatibility antigen, DQ beta 1 chain-like	0.856775	61.0588	0.979107	0.790166	1.02947	0.860985	1.0022	0.989723
HLA-DRA	major histocompatibility complex, class II, DR alpha	0.828729	55.5583	0.984536	0.831408	0.892784	0.468937	1.08173	0.587002
HLA-DRB1	Major histocompatibility complex, class II, DR beta 1	0.840232	57.356	1.00684	0.944756	0.989392	0.960514	0.994814	0.979386
HLA-DRB1 /// HLA-DRB3 /// HLA-DRB4	major histocompatibility complex, class II, DR beta 1 /// major histocompatibility complex, class II, DR beta 3 /// major histocompatibility complex, class II, DR beta 4	0.842845	58.1218	0.9965	0.965683	1.0357	0.840883	0.992746	0.965514
HLA-DRB1 /// HLA-DRB3 /// HLA-DRB4 /// HLA-DRB5 /// LOC100133661 /// LOC100294036 /// LOC100509582 /// LOC100510495 /// LOC100510519	major histocompatibility complex, class II, DR beta 1 /// major histocompatibility complex, class II, DR beta 3 /// major histocompatibility complex, class II, DR beta 4 /// major histocompatibility complex, class II, DR beta 5 /// HLA class II histocompatibility antigen, DR beta 4 chain-like /// HLA class II histocompatibility antigen, DRB1-9 beta chain-like /// HLA class II histocompatibility a…	0.53429	10.2283	1.11548	0.104362	1.07612	0.588831	1.08534	0.559002
HLA-DRB1 /// HLA-DRB4	major histocompatibility complex, class II, DR beta 1 /// major histocompatibility complex, class II, DR beta 4	0.834558	55.8002	1.02116	0.81719	1.0394	0.833573	0.958722	0.822275
HLA-DRB1 /// HLA-DRB4 /// HLA-DRB5	major histocompatibility complex, class II, DR beta 1 /// major histocompatibility complex, class II, DR beta 4 /// major histocompatibility complex, class II, DR beta 5	0.846346	58.9823	0.999679	0.996972	1.02651	0.885321	1.00732	0.966799
HMOX1	heme oxygenase (decycling) 1	0.634782	20.096	1.05593	0.614514	1.24536	0.393984	1.21941	0.278283
HS3ST2	heparan sulfate (glucosamine) 3-O-sulfotransferase 2	0.522082	11.2945	1.20665	0.200277	1.69274	0.0995388	1.08263	0.788214
HSD11B1	hydroxysteroid (11-beta) dehydrogenase 1	0.655898	22.5382	0.935544	0.489798	0.962864	0.859628	1.01868	0.925502
ICAM1	intercellular adhesion molecule 1	0.752743	37.6495	0.880007	0.335792	1.16785	0.66134	1.0244	0.93555
ICOS	inducible T-cell co-stimulator	0.642058	20.3836	0.722118	0.030717	0.339705	0.00429575	1.11238	0.707555
IDO1	indoleamine 2,3-dioxygenase 1	0.678976	27.8334	0.830644	0.0109295	0.710539	0.0446552	0.96382	0.820082
IFI16	interferon, gamma-inducible protein 16	0.631695	19.2436	0.97567	0.780573	0.736064	0.112683	0.979128	0.909849
IFI30	interferon, gamma-inducible protein 30	0.830365	54.0298	0.95708	0.665358	1.18324	0.399284	0.822931	0.391361
IFNG	interferon, gamma	0.648674	23.6652	0.888345	0.450506	0.558109	0.225625	1.04333	0.912723
IGSF6	immunoglobulin superfamily, member 6	0.839354	55.8331	0.908068	0.330929	0.905093	0.685992	1.01894	0.932316
IL10RA	interleukin 10 receptor, alpha	0.913827	75.9656	0.969066	0.783123	1.0082	0.975413	0.923865	0.720385
IL15	interleukin 15	0.503137	10.1701	0.768022	0.0467006	0.404442	0.00672696	1.09098	0.739426
IL18R1	interleukin 18 receptor 1	0.478677	7.65616	0.786138	0.115767	0.869061	0.673735	0.624126	0.134897
IL18RAP	interleukin 18 receptor accessory protein	0.587749	15.2725	0.799329	0.175134	0.627861	0.2605	1.10305	0.745533
IL21R	interleukin 21 receptor	0.816563	50.7863	0.887716	0.437785	0.930133	0.840919	0.673806	0.313027
IL2RB	interleukin 2 receptor, beta	0.827847	54.1594	0.797241	0.0951463	0.636437	0.196218	0.836997	0.521709
IL32	interleukin 32	0.41524	5.69401	0.954246	0.687901	1.23529	0.377444	0.985438	0.950927
IL4I1	interleukin 4 induced 1	0.743826	37.3647	0.935017	0.572993	1.0876	0.770742	0.833123	0.47387
IL6R	interleukin 6 receptor	0.466895	6.81883	1.02958	0.846684	1.28062	0.487481	1.35829	0.253092
IL7R	interleukin 7 receptor	0.620802	19.9832	0.878528	0.213047	0.621581	0.0481217	0.867617	0.466455
IRF9	interferon regulatory factor 9	0.592488	15.5246	0.819452	0.102495	0.784572	0.313892	0.843827	0.478402
ISG20	interferon stimulated exonuclease gene 20kDa	0.598706	15.6715	0.954377	0.652867	1.03413	0.896853	1.1123	0.597543
ITGA4	integrin, alpha 4 (antigen CD49D, alpha 4 subunit of VLA-4 receptor)	0.647607	26.0541	1.06629	0.566982	0.929266	0.764595	1.2105	0.359345
ITGAL	integrin, alpha L (antigen CD11A (p180), lymphocyte function-associated antigen 1; alpha polypeptide)	0.833946	55.3202	0.97407	0.83371	1.00429	0.988743	1.00627	0.981085
ITGAM	integrin, alpha M (complement component 3 receptor 3 subunit)	0.7594	42.3768	1.14849	0.373554	1.87066	0.0332781	1.27901	0.453465
ITGB2	integrin, beta 2 (complement component 3 receptor 3 and 4 subunit)	0.913702	80.4325	1.03701	0.779399	1.52555	0.129659	0.95775	0.870403
ITK	IL2-inducible T-cell kinase	0.808947	49.9665	0.928441	0.520552	0.652044	0.178997	1.07839	0.747904
ITM2A	integral membrane protein 2A	0.676923	26.1916	0.91902	0.378299	0.796483	0.264375	1.1204	0.53468
JAK2	Janus kinase 2	0.544416	14.0026	0.793637	0.109326	0.308226	0.0022739	1.31296	0.352833
KIAA1949	KIAA1949	0.772811	42.0133	1.31694	0.020912	1.7654	0.00784239	1.13416	0.626002
KLRC1 /// KLRC2	killer cell lectin-like receptor subfamily C, member 1 /// killer cell lectin-like receptor subfamily C, member 2	0.446857	6.70676	0.945164	0.54953	0.671866	0.0522146	0.763149	0.241143
KLRD1	killer cell lectin-like receptor subfamily D, member 1	0.785835	42.4782	0.833442	0.23543	0.807338	0.637496	0.904977	0.783734
KMO	kynurenine 3-monooxygenase (kynurenine 3-hydroxylase)	0.722665	31.8516	1.06957	0.64471	1.22671	0.562479	1.11827	0.720984
KYNU	kynureninase (L-kynurenine hydrolase)	0.645728	20.7029	0.870475	0.365075	0.679252	0.264364	0.855752	0.680835
LAG3	lymphocyte-activation gene 3	0.690148	28.3536	0.821811	0.197091	0.433429	0.0608646	0.88155	0.710481
LAIR1	leukocyte-associated immunoglobulin-like receptor 1	0.896643	74.4099	1.03964	0.784017	1.49361	0.162975	0.853434	0.600708
LAMP3	lysosomal-associated membrane protein 3	0.588668	15.2308	0.717629	0.00213826	0.717245	0.152337	0.740816	0.204985
LAPTM5	lysosomal protein transmembrane 5	0.910982	80.5815	1.00666	0.944456	1.22077	0.330557	0.994196	0.975331
LCK	lymphocyte-specific protein tyrosine kinase	0.558486	12.2375	0.960257	0.670406	0.993918	0.97752	0.845818	0.493908
LCP1	lymphocyte cytosolic protein 1 (L-plastin)	0.838482	56.712	1.03052	0.787865	1.17274	0.543136	0.912695	0.678062
LGMN	legumain	0.629558	18.3928	0.937113	0.640997	0.803071	0.543121	1.26041	0.433025
LILRA3	leukocyte immunoglobulin-like receptor, subfamily A (without TM domain), member 3	0.426945	5.84233	0.932363	0.669761	0.827713	0.558875	0.797645	0.536305
LILRB1	leukocyte immunoglobulin-like receptor, subfamily B (with TM and ITIM domains), member 1	0.89748	72.3629	0.980363	0.891395	1.02486	0.944041	0.865136	0.644837
LILRB2	leukocyte immunoglobulin-like receptor, subfamily B (with TM and ITIM domains), member 2	0.860853	61.419	0.996332	0.977448	1.16643	0.617087	0.871204	0.661826
LILRB5	leukocyte immunoglobulin-like receptor, subfamily B (with TM and ITIM domains), member 5	0.583272	14.7391	1.26448	0.0878412	1.89581	0.107245	1.39564	0.156628
LOC100506380	hypothetical LOC100506380	-0.436404	5.43599	1.0368	0.723213	1.01002	0.962821	1.25827	0.250923
LOC100507286	hypothetical LOC100507286	0.700867	28.802	1.10259	0.515671	1.03875	0.915319	1.41511	0.227095
LOC100510692 /// NAIP	baculoviral IAP repeat-containing protein 1-like /// NLR family, apoptosis inhibitory protein	0.502875	10.4066	0.969588	0.820695	0.95084	0.875453	0.985708	0.957437
LOC154761	hypothetical LOC154761	0.652008	20.7877	0.88142	0.385474	0.816372	0.518472	1.15063	0.652424
LOC157860	hypothetical protein LOC157860	-0.542141	10.7861	0.956676	0.705404	0.872139	0.597643	0.609493	0.0463869
LOC643733	caspase 4, apoptosis-related cysteine peptidase pseudogene	0.483932	7.72128	0.880125	0.311615	0.544267	0.0227246	1.02159	0.930864
LRP4	low density lipoprotein receptor-related protein 4	-0.404606	4.17064	0.939008	0.283651	0.87851	0.317073	0.866268	0.265924
LRRC25	leucine rich repeat containing 25	0.613562	17.7765	1.00751	0.957825	0.962597	0.889569	1.10354	0.725013
LRRK2	leucine-rich repeat kinase 2	0.612118	17.4443	0.965171	0.781089	1.09096	0.755577	0.963578	0.866585
LSP1	lymphocyte-specific protein 1	0.778157	44.4592	1.13944	0.318288	1.29837	0.332651	0.962699	0.884218
LST1	leukocyte specific transcript 1	0.870298	66.6057	1.02975	0.815557	1.17663	0.546307	1.04093	0.873
LY6E	lymphocyte antigen 6 complex, locus E	0.440182	6.5618	0.905227	0.257037	1.11167	0.572523	0.879676	0.451328
LY86	lymphocyte antigen 86	0.78876	47.1295	1.19435	0.170779	1.65405	0.046974	1.10409	0.692044
LY96	lymphocyte antigen 96	0.836565	59.4641	1.0015	0.983404	0.991619	0.955628	1.02389	0.863452
LYSMD2	LysM, putative peptidoglycan-binding, domain containing 2	0.446611	6.36461	0.743163	0.0166144	0.749453	0.243124	0.859885	0.548716
MAFB	v-maf musculoaponeurotic fibrosarcoma oncogene homolog B (avian)	0.847119	60.2161	1.06787	0.479708	1.29487	0.148621	1.02062	0.912804
MANSC1	MANSC domain containing 1	-0.467666	6.83273	1.04754	0.761325	1.23044	0.567376	1.80767	0.070553
MCOLN1	mucolipin 1	0.568797	13.2239	1.03752	0.810784	1.67324	0.133991	0.841601	0.586066
METRNL	meteorin, glial cell differentiation regulator-like	0.452741	6.47378	1.12273	0.397896	1.79624	0.0564974	1.07442	0.797816
MICB	MHC class I polypeptide-related sequence B	0.487696	8.1901	0.823358	0.0175582	0.66706	0.0241323	0.975937	0.882794
MIR155HG	MIR155 host gene (non-protein coding)	0.634733	20.1833	0.828176	0.10133	0.468279	0.0405434	0.892059	0.689128
MMP12	matrix metallopeptidase 12 (macrophage elastase)	0.49039	9.06976	0.850844	0.00755709	0.794209	0.0403937	0.871816	0.299329
MMP9	matrix metallopeptidase 9 (gelatinase B, 92kDa gelatinase, 92kDa type IV collagenase)	0.58558	16.6619	0.819269	0.011309	0.934821	0.665718	0.748437	0.0683475
MNDA	myeloid cell nuclear differentiation antigen	0.815457	54.836	0.938196	0.399415	1.00445	0.979055	0.995275	0.97401
MPEG1	macrophage expressed 1	0.823028	55.5128	1.04486	0.616863	1.03811	0.83929	1.20442	0.24432
MRC1 /// MRC1L1	mannose receptor, C type 1 /// mannose receptor, C type 1-like 1	0.788287	47.1308	1.0784	0.269298	1.21471	0.116183	0.995879	0.977091
MS4A4A	membrane-spanning 4-domains, subfamily A, member 4	0.878278	70.6989	1.10778	0.232162	1.42024	0.0570143	1.04303	0.802394
MS4A6A	membrane-spanning 4-domains, subfamily A, member 6A	0.859895	66.0953	1.12551	0.311685	1.29709	0.331017	1.11754	0.623361
MS4A7	membrane-spanning 4-domains, subfamily A, member 7	0.804228	52.5106	1.11806	0.237107	1.11793	0.608187	1.13211	0.492832
MSR1	macrophage scavenger receptor 1	0.696997	32.4013	1.11774	0.444713	1.54717	0.206994	0.963643	0.914863
MT2A	metallothionein 2A	0.565035	12.3815	0.929381	0.422957	1.09275	0.649864	0.958507	0.805299
MUC3B	mucin 3B, cell surface associated	-0.444366	5.93534	0.973242	0.822781	1.19021	0.498694	1.0202	0.94051
MYO1F	myosin IF	0.866632	62.6519	1.00138	0.992415	1.79761	0.0558609	0.870029	0.636469
NAIP	NLR family, apoptosis inhibitory protein	0.378957	4.19941	0.835904	0.260785	0.654961	0.197572	0.739353	0.290159
NAPSB	napsin B aspartic peptidase pseudogene	0.653969	24.7011	1.18079	0.257428	1.46065	0.158855	0.909638	0.745673
NCF1 /// NCF1B /// NCF1C	neutrophil cytosolic factor 1 /// neutrophil cytosolic factor 1B pseudogene /// neutrophil cytosolic factor 1C pseudogene	0.839129	54.3514	0.925462	0.557026	1.25488	0.471875	0.891075	0.683021
NCF1C	neutrophil cytosolic factor 1C pseudogene	0.825237	51.6602	0.995965	0.976059	1.23513	0.525415	0.963237	0.891586
NCF4	neutrophil cytosolic factor 4, 40kDa	0.574749	13.7678	0.985931	0.899427	0.940621	0.774582	0.99407	0.978101
NCKAP1L	NCK-associated protein 1-like	0.891263	70.7541	1.05631	0.69664	1.12921	0.709354	1.19475	0.53788
NEBL	nebulette	-0.508179	9.20281	0.998881	0.993489	0.887721	0.738198	0.766104	0.348462
NFKBIE	nuclear factor of kappa light polypeptide gene enhancer in B-cells inhibitor, epsilon	0.502442	9.25623	0.988055	0.940418	1.25829	0.41932	1.02566	0.939487
NKG7	natural killer cell group 7 sequence	0.81795	51.9046	0.877775	0.191218	0.602737	0.0761652	0.855805	0.461601
NLRC3	NLR family, CARD domain containing 3	0.773925	42.9565	0.89743	0.408859	0.728473	0.344463	1.2371	0.406139
NR1H3	nuclear receptor subfamily 1, group H, member 3	0.550031	11.8071	0.913581	0.526071	0.868434	0.623053	1.22921	0.469455
OPTN	optineurin	0.461147	7.17019	0.97139	0.844011	0.875057	0.708806	0.928362	0.77275
OSCAR	osteoclast associated, immunoglobulin-like receptor	0.635118	22.1808	1.11106	0.447213	1.24377	0.367127	1.14489	0.72793
P2RY13	purinergic receptor P2Y, G-protein coupled, 13	0.778204	42.7032	0.982332	0.85814	1.028	0.89703	1.24932	0.280655
PARVG	parvin, gamma	0.845749	57.379	1.07849	0.610821	1.54255	0.157842	0.70146	0.296173
PIK3AP1	phosphoinositide-3-kinase adaptor protein 1	0.632794	19.5068	0.855474	0.157996	0.785893	0.396188	1.20183	0.446813
PILRA	paired immunoglobin-like type 2 receptor alpha	0.789432	48.8128	1.05245	0.713988	1.58408	0.10663	0.887015	0.707495
PLA2G2D	phospholipase A2, group IID	0.544071	12.805	0.760392	0.112214	1.23838	0.605186	0.655895	0.253096
PLA2G7	phospholipase A2, group VII (platelet-activating factor acetylhydrolase, plasma)	0.828597	54.5662	0.971353	0.736176	0.919722	0.677866	1.07832	0.656836
PLD3	phospholipase D family, member 3	0.695871	29.9841	1.43768	0.0160433	2.25314	0.011545	1.11983	0.724084
PLEKHO2	pleckstrin homology domain containing, family O member 2	0.777379	43.0069	1.01674	0.912058	1.468	0.154528	1.17579	0.615113
PLXNC1	plexin C1	0.748868	40.591	0.982606	0.908166	0.963027	0.911783	0.978234	0.944301
PPM1K	protein phosphatase, Mg2+/Mn2+ dependent, 1K	0.480134	7.52451	0.740237	0.0591285	0.673318	0.228757	0.739008	0.360852
PPM1M	protein phosphatase, Mg2+/Mn2+ dependent, 1M	0.686886	26.5007	1.15123	0.366049	1.31242	0.40516	0.947018	0.868809
PPP3CC	protein phosphatase 3, catalytic subunit, gamma isozyme	0.518538	9.07241	0.914438	0.546323	1.01948	0.944542	0.769061	0.421972
PREX1	phosphatidylinositol-3,4,5-trisphosphate-dependent Rac exchange factor 1	0.690954	27.2809	1.06239	0.678249	1.78556	0.068668	0.95141	0.856813
PRF1	perforin 1 (pore forming protein)	0.666569	23.7788	0.850581	0.182816	0.714565	0.347327	0.741601	0.311259
PTPRC	protein tyrosine phosphatase, receptor type, C	0.854558	63.6471	0.98139	0.88385	0.721909	0.282094	0.99936	0.998017
PTPRCAP	protein tyrosine phosphatase, receptor type, C-associated protein	0.660192	27.5085	0.994632	0.970432	1.31052	0.405024	0.642247	0.154489
PVRIG	poliovirus receptor related immunoglobulin domain containing	0.683853	30.0185	1.08924	0.544861	1.5536	0.184565	0.748502	0.39919
RAB38	RAB38, member RAS oncogene family	0.444602	5.30124	1.02683	0.833054	1.11498	0.694901	1.30644	0.241939
RAB8B	RAB8B, member RAS oncogene family	0.623678	21.9538	0.945393	0.661337	0.835267	0.506221	1.19904	0.498098
RAC2	ras-related C3 botulinum toxin substrate 2 (rho family, small GTP binding protein Rac2)	0.728967	32.0212	1.03973	0.749691	1.39197	0.211831	0.851099	0.540396
RASGRP1	RAS guanyl releasing protein 1 (calcium and DAG-regulated)	0.742175	35.8473	0.823945	0.0537985	0.655236	0.0593615	0.832331	0.383119
RASSF2	Ras association (RalGDS/AF-6) domain family member 2	0.796902	48.6479	1.04605	0.676744	1.09184	0.688985	1.10915	0.589819
RASSF5	Ras association (RalGDS/AF-6) domain family member 5	0.84433	55.8248	0.976537	0.854459	0.931881	0.810767	1.02967	0.912158
RCSD1	RCSD domain containing 1	0.862897	62.9585	0.974574	0.81723	0.914214	0.729251	0.987	0.950026
REPS2	RALBP1 associated Eps domain containing 2	-0.476135	7.26239	0.970033	0.819895	0.980785	0.948238	1.28638	0.378492
RGS1	regulator of G-protein signaling 1	0.5763	16.9039	0.974552	0.811893	0.690691	0.116586	1.11199	0.604317
RGS18	regulator of G-protein signaling 18	0.66652	26.3422	0.925579	0.554037	0.800653	0.464792	0.958102	0.868871
RGS19	regulator of G-protein signaling 19	0.601856	17.0947	1.10533	0.502755	1.55527	0.0951781	0.77153	0.396901
RHOH	ras homolog gene family, member H	0.754707	37.3624	0.854994	0.322228	0.641754	0.25941	0.897713	0.742618
RILPL2	Rab interacting lysosomal protein-like 2	0.521194	9.79176	1.05008	0.738286	0.864474	0.643432	0.9815	0.947032
RNASE6	ribonuclease, RNase A family, k6	0.684937	27.5866	1.17424	0.151719	1.4114	0.144073	1.09664	0.669015
RNF128	ring finger protein 128	-0.425012	5.11458	1.08279	0.449876	1.02564	0.914032	1.02716	0.894631
RNF166	ring finger protein 166	0.494254	7.93341	0.794729	0.0802369	0.873761	0.630455	0.903805	0.698096
RUNX3	runt-related transcription factor 3	0.550785	12.3494	1.03021	0.840245	1.00977	0.969315	0.836975	0.550273
SAMHD1	SAM domain and HD domain 1	0.701523	27.9773	0.785058	0.0865431	0.694598	0.225201	0.964303	0.897114
SAMSN1	SAM domain, SH3 domain and nuclear localization signals 1	0.804127	51.302	0.887486	0.334942	0.677312	0.205082	1.11642	0.638135
SASH3	SAM and SH3 domain containing 3	0.855164	62.1407	1.03734	0.783084	1.03245	0.91057	0.881942	0.650168
SECTM1	secreted and transmembrane 1	0.624687	18.6965	0.906761	0.315959	1.27943	0.304311	1.04322	0.820037
SELL	selectin L	0.775224	40.7936	0.903277	0.253886	1.22978	0.298729	0.870924	0.439004
SELPLG	selectin P ligand	0.719395	32.0991	1.34617	0.0471839	1.99768	0.0180851	0.633549	0.196104
SERPINB9	serpin peptidase inhibitor, clade B (ovalbumin), member 9	0.626917	18.6012	0.794238	0.110794	0.362028	0.0230872	0.88066	0.666003
SH2B3	SH2B adaptor protein 3	0.649996	20.8938	1.05364	0.711684	1.49754	0.190491	1.17588	0.544745
SIGLEC1	sialic acid binding Ig-like lectin 1, sialoadhesin	0.763839	38.8591	1.1571	0.240373	1.46851	0.162686	1.34661	0.274294
SIGLEC10	sialic acid binding Ig-like lectin 10	0.775762	42.9543	1.0743	0.511114	1.2808	0.314455	1.06932	0.76436
SIGLEC10 /// SIGLEC12	sialic acid binding Ig-like lectin 10 /// sialic acid binding Ig-like lectin 12	0.516556	10.7861	1.08247	0.572417	1.26772	0.394528	1.07211	0.804551
SLA	Src-like-adaptor	0.929546	80.6663	1.03212	0.800133	1.20855	0.518241	1.01391	0.957234
SLAMF8	SLAM family member 8	0.922303	80.9273	0.88498	0.24537	1.06804	0.773869	0.802149	0.340434
SLC15A3	solute carrier family 15, member 3	0.831178	54.1489	1.03564	0.772504	1.19977	0.541201	1.14953	0.611449
SLC16A6	solute carrier family 16, member 6 (monocarboxylic acid transporter 7)	0.454797	6.91937	1.05029	0.763868	0.932887	0.852509	1.216	0.521111
SLC31A2	solute carrier family 31 (copper transporters), member 2	0.835275	53.6009	0.874801	0.265003	1.21918	0.46635	1.00957	0.968787
SLC38A6	solute carrier family 38, member 6	0.520389	11.0678	1.02922	0.820389	0.799612	0.416804	1.42114	0.16478
SLC47A1	solute carrier family 47, member 1	0.445097	6.37438	1.06747	0.643462	1.64621	0.142849	1.14729	0.653411
SLC7A7	solute carrier family 7 (cationic amino acid transporter, y+ system), member 7	0.648336	21.5762	1.00946	0.939471	1.25795	0.365355	1.10373	0.693254
SLCO2B1	solute carrier organic anion transporter family, member 2B1	0.639765	20.1985	1.0656	0.668466	1.39895	0.259252	1.23614	0.486071
SLFN5	schlafen family member 5	0.408222	4.58786	0.899247	0.440805	0.533878	0.0368199	0.887181	0.692627
SMAP2	small ArfGAP2	0.641641	19.2735	0.784844	0.117784	1.06888	0.838855	0.539803	0.0648709
SNX10	sorting nexin 10	0.520493	11.6817	0.815181	0.0444132	0.815279	0.277927	0.944809	0.791456
SPI1	spleen focus forming virus (SFFV) proviral integration oncogene spi1	0.664038	26.2679	1.17289	0.291494	1.31039	0.418489	0.688097	0.246042
SRGN	serglycin	0.803188	52.7861	0.963913	0.721969	0.998547	0.995188	1.02386	0.905031
ST3GAL5	ST3 beta-galactoside alpha-2,3-sialyltransferase 5	0.59407	14.6678	0.925992	0.626767	0.957743	0.881787	0.829664	0.544942
ST8SIA4	ST8 alpha-N-acetyl-neuraminide alpha-2,8-sialyltransferase 4	0.820297	53.0116	0.96496	0.805451	0.791403	0.536023	1.77253	0.0410417
STAT4	signal transducer and activator of transcription 4	0.762312	39.2066	0.842149	0.259413	0.768495	0.466704	1.06043	0.844783
STX11	syntaxin 11	0.83661	53.7223	1.0268	0.852978	1.27994	0.514827	1.16856	0.638465
SUCNR1	succinate receptor 1	0.722623	31.2935	0.934278	0.584522	0.818806	0.45055	1.22104	0.483569
TARP	TCR gamma alternate reading frame protein	0.746452	36.4738	0.947818	0.63592	0.896334	0.698244	1.10891	0.637536
TARP /// TRGC2	TCR gamma alternate reading frame protein /// T cell receptor gamma constant 2	0.751167	38.0198	0.92103	0.469836	0.736423	0.294645	1.1629	0.482786
TBC1D10C	TBC1 domain family, member 10C	0.721046	34.9709	1.0766	0.61396	0.782546	0.445279	0.993204	0.982897
TCIRG1	T-cell, immune regulator 1, ATPase, H+ transporting, lysosomal V0 subunit A3	0.493054	9.04033	0.935809	0.64654	1.17546	0.578145	0.890412	0.709039
TFEC	transcription factor EC	0.80663	50.5386	0.916765	0.551289	0.797501	0.548632	0.95146	0.868423
TIAM1	T-cell lymphoma invasion and metastasis 1	0.634629	18.1052	0.800961	0.165739	1.2166	0.55907	0.97268	0.939136
TIGIT	T cell immunoreceptor with Ig and ITIM domains	0.764323	39.4153	0.832829	0.167824	0.973779	0.928177	0.83317	0.548824
TLR1	toll-like receptor 1	0.837468	56.9537	0.998843	0.991027	1.0235	0.921485	0.917837	0.712891
TLR8	toll-like receptor 8	0.884326	67.449	0.958184	0.709776	1.03014	0.907293	1.06937	0.787223
TM6SF1	transmembrane 6 superfamily member 1	0.747048	41.4754	1.04169	0.711293	1.1166	0.619848	1.14845	0.539286
TMEM140	transmembrane protein 140	0.774845	40.2301	1.07467	0.564111	1.42764	0.191006	1.14058	0.577621
TNFAIP8	tumor necrosis factor, alpha-induced protein 8	0.561684	14.6458	0.81811	0.0532499	0.53976	0.00676884	0.916049	0.683518
TNFRSF1B	tumor necrosis factor receptor superfamily, member 1B	0.482457	7.80956	0.753793	0.0617015	0.990844	0.977122	0.539713	0.0350235
TNFSF12-TNFSF13 /// TNFSF13	TNFSF12-TNFSF13 readthrough /// tumor necrosis factor (ligand) superfamily, member 13	0.460078	6.59664	1.13115	0.341588	1.35439	0.267397	1.17046	0.552246
TNFSF13B	tumor necrosis factor (ligand) superfamily, member 13b	0.836203	55.9661	0.919355	0.293262	0.861426	0.440284	1.04284	0.800826
TOX2	TOX high mobility group box family member 2	0.508205	8.72199	0.893199	0.346197	0.871352	0.587442	1.0304	0.888269
TRAC	T cell receptor alpha constant	0.824764	55.6817	0.896148	0.359777	0.802188	0.435036	0.935115	0.772941
TRAC /// TRAJ17 /// TRAV20	T cell receptor alpha constant /// T cell receptor alpha joining 17 /// T cell receptor alpha variable 20	0.824178	54.6246	0.843517	0.278902	0.744894	0.456206	0.926488	0.808929
TRANK1	tetratricopeptide repeat and ankyrin repeat containing 1	0.51331	9.62813	1.04174	0.792482	1.34007	0.340899	1.14789	0.627112
TRAT1	T cell receptor associated transmembrane adaptor 1	0.655914	24.8209	0.837768	0.242121	0.495887	0.0754092	1.32638	0.323219
TRBC1	T cell receptor beta constant 1	0.805173	52.9284	0.931426	0.44298	0.807868	0.311311	0.960792	0.82168
TRBC1 /// TRBC2	T cell receptor beta constant 1 /// T cell receptor beta constant 2	0.810099	53.5793	0.941509	0.473207	0.842568	0.364612	0.973387	0.868268
TREM2	triggering receptor expressed on myeloid cells 2	0.687523	30.5597	1.17601	0.217807	1.7149	0.0205587	1.14792	0.619799
TRIM2	tripartite motif-containing 2	-0.511859	9.92257	0.837797	0.227088	1.00285	0.99315	0.734799	0.285281
TRIM22	tripartite motif-containing 22	0.681415	25.7122	0.970506	0.712727	0.839824	0.288888	0.96999	0.848442
TRPV2	transient receptor potential cation channel, subfamily V, member 2	0.776548	43.1704	1.20007	0.221306	2.06032	0.0179037	1.04498	0.892128
TUFT1	tuftelin 1	-0.431347	5.00631	0.997261	0.984121	1.24282	0.526167	0.585179	0.102812
TYMP	thymidine phosphorylase	0.749905	37.1363	0.917591	0.506587	1.09707	0.784823	0.748606	0.34341
TYROBP	TYRO protein tyrosine kinase binding protein	0.898134	77.3288	1.08487	0.31129	1.37457	0.0685621	1.07297	0.651098
UPP1	uridine phosphorylase 1	0.499975	9.17743	1.14022	0.254496	1.92149	0.0106232	1.12031	0.664645
USP54	ubiquitin specific peptidase 54	-0.421759	5.00938	0.925595	0.612234	0.915646	0.789498	0.549414	0.0826792
VAMP5	vesicle-associated membrane protein 5 (myobrevin)	0.73717	34.7945	1.12934	0.412212	1.91599	0.0347435	1.07876	0.822329
VMO1	vitelline membrane outer layer 1 homolog (chicken)	0.585118	16.2525	0.984355	0.921683	0.725005	0.343849	0.873633	0.695403
VSIG4	V-set and immunoglobulin domain containing 4	0.823746	55.4007	1.19863	0.035776	1.44805	0.0319509	1.05597	0.780405
WIPF1	WAS/WASL interacting protein family, member 1	0.869834	64.9448	1.02336	0.866384	1.05675	0.835814	1.00482	0.987307
XCL1 /// XCL2	chemokine (C motif) ligand 1 /// chemokine (C motif) ligand 2	0.466513	7.03913	0.948411	0.637871	1.23624	0.429722	0.862457	0.487663
ZBED2	zinc finger, BED-type containing 2	0.599528	15.1846	1.21512	0.0236928	1.19447	0.467767	0.991075	0.97963

## Sheet: brown
Symbol	Description	kMEbrown	KINbrown	RFS HR	RFS P-value	Type III HR	Type III_p-value	Type IV HR	Type IV p-value
2015-03-02	membrane-associated ring finger (C3HC4) 2	0.586939	22.8027	0.976972	0.855364	1.1757	0.500118	0.765829	0.291537
2015-09-06	septin 6	0.551177	18.7862	0.80498	0.17013	1.31	0.329503	0.899513	0.742831
A1CF	APOBEC1 complementation factor	-0.435752	10.4149	1.03453	0.69894	1.10155	0.725509	0.884465	0.541972
ABHD14A /// ACY1	abhydrolase domain containing 14A /// aminoacylase 1	-0.28532	3.37713	1.07818	0.591693	1.05898	0.820663	1.35862	0.230602
ABLIM3	actin binding LIM protein family, member 3	0.509249	14.0188	1.33678	0.00606396	2.09716	0.00530889	1.44916	0.103591
ACSM3	acyl-CoA synthetase medium-chain family member 3	-0.346122	4.83268	1.05623	0.509219	1.09645	0.543473	1.12948	0.50098
ACSS2	acyl-CoA synthetase short-chain family member 2	-0.393616	7.04704	0.733816	0.0305315	0.849274	0.579757	0.737935	0.335095
ACSS3	acyl-CoA synthetase short-chain family member 3	0.384084	5.90802	1.24942	0.0367839	1.58475	0.106714	1.226	0.314128
ADAM12	ADAM metallopeptidase domain 12	0.815728	85.8632	1.11256	0.297975	1.35782	0.0810561	0.996249	0.985942
ADAMTS1	ADAM metallopeptidase with thrombospondin type 1 motif, 1	0.676143	42.179	1.18309	0.0766069	1.14643	0.439597	1.28356	0.121872
ADAMTS12	ADAM metallopeptidase with thrombospondin type 1 motif, 12	0.756819	70.6237	1.21426	0.175175	1.60535	0.0692174	1.13602	0.630115
ADAMTS2	ADAM metallopeptidase with thrombospondin type 1 motif, 2	0.811967	83.7802	1.20812	0.129084	1.9904	0.00454258	0.99958	0.998672
ADAMTS5	ADAM metallopeptidase with thrombospondin type 1 motif, 5	0.699606	45.9847	1.12865	0.376405	1.02928	0.903721	1.37635	0.254991
ADH1B	alcohol dehydrogenase 1B (class I), beta polypeptide	0.347516	10.0183	1.10888	0.178663	1.39147	0.0635319	1.00047	0.997673
ADIPOQ	adiponectin, C1Q and collagen domain containing	0.34704	4.86831	1.08095	0.282096	1.15198	0.370984	0.856011	0.504353
ADRB2	adrenergic, beta-2-, receptor, surface	0.376016	7.64854	1.13756	0.371347	2.26463	0.0123657	0.705274	0.243213
AEBP1	AE binding protein 1	0.887141	113.144	1.18552	0.0334862	1.30277	0.0308149	1.07428	0.660098
AGPAT4	1-acylglycerol-3-phosphate O-acyltransferase 4 (lysophosphatidic acid acyltransferase, delta)	0.48801	13.0813	1.08542	0.583968	0.848942	0.605084	1.37774	0.411061
AHNAK2	AHNAK nucleoprotein 2	0.558041	19.7306	1.24554	0.024313	1.44091	0.0478437	1.15784	0.485761
AKAP12	A kinase (PRKA) anchor protein 12	0.759578	56.1345	1.20987	0.0341044	1.03228	0.856919	1.11479	0.569421
AKAP2 /// PALM2-AKAP2	A kinase (PRKA) anchor protein 2 /// PALM2-AKAP2 readthrough	0.654558	34.5723	1.18949	0.158405	1.11044	0.592114	1.24723	0.396915
AKR1B1	aldo-keto reductase family 1, member B1 (aldose reductase)	0.592386	23.0439	1.01439	0.889982	1.12906	0.562793	1.0289	0.882824
ALDH1A3	aldehyde dehydrogenase 1 family, member A3	0.61731	30.6176	1.15062	0.133288	1.05139	0.753278	1.064	0.729149
ALPK2	alpha-kinase 2	0.648821	34.3298	0.978624	0.877236	0.810244	0.537097	1.11345	0.69739
AMIGO2	adhesion molecule with Ig-like domain 2	0.475663	12.9161	1.09249	0.240449	0.989195	0.934723	0.995703	0.976738
AMPH	amphiphysin	0.525251	14.9202	1.44066	0.00290205	2.72904	8.54404e-05	1.27795	0.338907
ANGPT2	angiopoietin 2	0.343344	7.78288	1.24433	0.105742	0.819621	0.527838	1.51419	0.0736827
ANGPTL2	angiopoietin-like 2	0.878308	102.167	1.24333	0.0393032	1.566	0.0173315	1.26815	0.230027
ANGPTL4	angiopoietin-like 4	0.35719	6.94487	1.23761	0.155539	1.34747	0.346824	0.849022	0.622262
ANKRD5	ankyrin repeat domain 5	-0.308423	2.96808	0.803713	0.122469	1.02184	0.937966	0.878825	0.58388
ANKRD57	ankyrin repeat domain 57	-0.347281	5.1431	0.924463	0.538255	0.758292	0.287197	0.777387	0.340292
ANKRD6	ankyrin repeat domain 6	0.641676	29.5817	1.17432	0.21666	1.19158	0.532771	1.23005	0.434069
ANKS4B	ankyrin repeat and sterile alpha motif domain containing 4B	-0.33506	4.46524	0.899645	0.470209	0.908299	0.737561	1.20306	0.554295
ANTXR2	anthrax toxin receptor 2	0.439162	11.4074	1.15878	0.349921	0.890597	0.72497	1.21086	0.565579
ANXA1	annexin A1	0.499258	15.3853	1.0766	0.497211	0.653774	0.100095	1.30192	0.294597
ANXA5	annexin A5	0.705974	44.7972	1.06645	0.633585	1.45898	0.199631	1.24455	0.433938
ANXA6	annexin A6	0.661996	35.8491	1.36637	0.00888379	1.55247	0.0380704	1.12093	0.62719
AOX1	aldehyde oxidase 1	0.392759	8.11296	1.10565	0.397523	1.40764	0.40385	1.27996	0.192676
AP1S2	adaptor-related protein complex 1, sigma 2 subunit	0.604972	27.5059	1.13927	0.361821	1.10525	0.665019	1.84069	0.0401594
APLNR	apelin receptor	0.63617	35.1611	1.13119	0.343516	1.40167	0.135901	1.16816	0.540538
APOD	apolipoprotein D	0.55721	21.4255	1.14993	0.0234528	1.30676	0.00685679	0.947472	0.674921
AQP1	aquaporin 1 (Colton blood group)	0.56644	21.5257	1.09383	0.320264	1.31699	0.0751536	1.176	0.303922
ARHGAP8 /// PRR5-ARHGAP8	Rho GTPase activating protein 8 /// PRR5-ARHGAP8 readthrough	-0.418725	7.66859	0.701109	0.00449121	0.774276	0.323443	0.705243	0.281583
ARL4C	ADP-ribosylation factor-like 4C	0.785725	65.4798	1.24768	0.0555221	1.24526	0.329085	1.07866	0.741719
ARMCX1	armadillo repeat containing, X-linked 1	0.827978	82.0175	1.14577	0.124805	1.1331	0.427342	1.2277	0.200663
ARMCX2	armadillo repeat containing, X-linked 2	0.728805	49.7096	1.26463	0.0105757	1.27453	0.127314	1.33235	0.119841
ASAM	adipocyte-specific adhesion molecule	0.811617	73.0252	1.19207	0.146393	1.39082	0.0993947	1.15464	0.542605
ASPN	asporin	0.801298	77.0575	1.11316	0.0610942	1.12514	0.201934	1.04604	0.678301
ATL1	atlastin GTPase 1	0.366492	6.56055	1.2138	0.113543	1.23603	0.355059	1.05081	0.826715
ATP10D	ATPase, class V, type 10D	0.440224	10.8997	0.92855	0.498762	0.69888	0.0978077	0.86531	0.479646
ATP8B2	ATPase, class I, type 8B, member 2	0.870056	96.8375	1.2704	0.0990361	1.41447	0.155346	1.28892	0.332984
AXL	AXL receptor tyrosine kinase	0.857287	89.7795	1.52278	0.00318541	1.70575	0.0286362	1.76527	0.0544328
B3GALNT1	beta-1,3-N-acetylgalactosaminyltransferase 1 (globoside blood group)	0.412618	7.79578	0.87391	0.256141	0.604334	0.102774	1.25851	0.348441
BAG2	BCL2-associated athanogene 2	0.45139	10.2961	0.779712	0.0201332	0.738357	0.149053	0.813135	0.328809
BAG3	BCL2-associated athanogene 3	0.378239	7.12698	1.11806	0.433734	1.25397	0.457474	0.973746	0.930915
BASP1	brain abundant, membrane attached signal protein 1	0.821395	78.4538	1.10041	0.295052	1.38889	0.0583983	0.922948	0.644148
BCAT1	branched chain amino-acid transaminase 1, cytosolic	0.797678	76.3374	1.08404	0.394122	1.35479	0.0899514	1.11649	0.564128
BCL6	B-cell CLL/lymphoma 6	0.642559	33.3973	0.97413	0.857966	0.937025	0.82942	1.14858	0.656728
BEX4	brain expressed, X-linked 4	0.627064	31.313	1.15758	0.0600113	1.19841	0.23233	1.23049	0.101909
BGN	biglycan	0.839096	96.435	1.16757	0.0874224	1.34256	0.048944	0.935527	0.716648
BHLHE40	basic helix-loop-helix family, member e40	0.326386	5.22181	1.15696	0.245668	0.922431	0.758812	1.34004	0.192853
BICC1	bicaudal C homolog 1 (Drosophila)	0.754801	60.6737	1.20072	0.195181	1.24051	0.336992	1.12555	0.66402
BNC2	basonuclin 2	0.876246	101.651	1.25537	0.0786783	1.34785	0.128225	1.03309	0.905191
BNIP2	BCL2/adenovirus E1B 19kDa interacting protein 2	0.476108	16.7502	1.03283	0.822182	0.668111	0.123456	1.25375	0.426513
BPGM	2,3-bisphosphoglycerate mutase	0.466342	12.0527	0.860594	0.265715	0.822149	0.507188	1.26487	0.35666
BRI3BP	BRI3 binding protein	-0.455745	9.00477	0.761192	0.0347952	0.709021	0.15475	0.711889	0.238976
BSPRY	B-box and SPRY domain containing	-0.358799	5.0121	0.901274	0.458735	1.03725	0.89695	0.854999	0.536618
C10orf10	chromosome 10 open reading frame 10	0.750842	54.6133	1.11284	0.34398	1.27055	0.281466	1.15775	0.501418
C11orf96	chromosome 11 open reading frame 96	0.761177	60.905	1.15428	0.112874	1.22746	0.207824	1.106	0.526576
C12orf34	chromosome 12 open reading frame 34	-0.298635	3.46234	0.811623	0.132346	0.836859	0.509705	0.816636	0.419218
C14orf139	chromosome 14 open reading frame 139	0.605336	25.3228	0.952022	0.64885	1.28419	0.251521	1.02614	0.90703
C17orf91	chromosome 17 open reading frame 91	0.387635	7.97197	1.06467	0.566787	0.912086	0.690461	1.21723	0.29849
C1orf216	chromosome 1 open reading frame 216	0.640886	31.0895	0.937071	0.662647	1.54868	0.129428	0.737141	0.302907
C1orf85	chromosome 1 open reading frame 85	0.505026	13.2762	1.08865	0.586391	1.63008	0.114048	1.28196	0.413672
C1QTNF3	C1q and tumor necrosis factor related protein 3	0.600868	28.5574	1.67566	0.000371921	2.40693	0.00108765	1.57491	0.111978
C1R	complement component 1, r subcomponent	0.868612	99.4798	1.21554	0.0422173	1.42718	0.0253082	1.13154	0.488483
C1S	complement component 1, s subcomponent	0.83566	86.8358	1.16105	0.0541463	1.28188	0.0727878	1.14388	0.336764
C20orf103	chromosome 20 open reading frame 103	0.611085	26.7789	1.35008	0.00519272	1.22236	0.304617	1.03589	0.888612
C2orf74	chromosome 2 open reading frame 74	0.578836	22.9617	1.31573	0.0136859	1.11145	0.674098	1.61064	0.04349
C3	complement component 3	0.711604	46.4376	0.98492	0.818783	1.09388	0.46006	1.00014	0.999084
C3orf64	chromosome 3 open reading frame 64	0.432962	12.6823	0.92858	0.530403	0.81231	0.346567	1.17891	0.473311
C4orf19	chromosome 4 open reading frame 19	-0.42829	9.81903	0.835158	0.0854689	0.89558	0.55534	0.906379	0.680722
C5orf23	chromosome 5 open reading frame 23	0.592993	25.2288	1.34616	0.00710491	1.24329	0.322077	1.70138	0.0152433
C5orf30	chromosome 5 open reading frame 30	-0.390175	8.70076	0.707519	0.00632007	0.562449	0.0305001	0.727101	0.249816
C5orf46	chromosome 5 open reading frame 46	0.56842	24.9747	1.0338	0.711841	0.993094	0.971277	0.999048	0.996547
C5orf62	chromosome 5 open reading frame 62	0.351127	5.01101	1.06207	0.604506	1.09459	0.705852	0.827786	0.431267
C6orf225	chromosome 6 open reading frame 225	0.643711	29.7103	1.14488	0.299441	1.02971	0.895533	1.21403	0.462288
C7orf10	chromosome 7 open reading frame 10	0.550878	19.5613	1.33705	0.0045233	1.99912	0.000847838	0.959307	0.864898
C7orf58	chromosome 7 open reading frame 58	0.3842	10.6876	1.13379	0.313064	0.887387	0.622129	1.34565	0.216268
C9orf21	chromosome 9 open reading frame 21	0.528887	15.3194	1.0447	0.758061	0.884904	0.661926	1.29426	0.36587
C9orf3	chromosome 9 open reading frame 3	0.389143	6.81462	0.958564	0.780849	0.647364	0.151246	1.28141	0.425057
CACNA2D1	calcium channel, voltage-dependent, alpha 2/delta subunit 1	0.796632	74.7728	1.25416	0.0803444	1.07486	0.739847	1.24098	0.386759
CALB2	calbindin 2	0.517609	14.6908	1.12293	0.214913	1.19121	0.319343	0.87164	0.549101
CALCRL	calcitonin receptor-like	0.696074	46.6645	1.05624	0.685352	1.02991	0.910047	1.38485	0.16062
CALD1	caldesmon 1	0.823714	85.0699	1.25417	0.109782	1.22365	0.373153	1.14271	0.647185
CALHM2	calcium homeostasis modulator 2	0.807482	72.0191	1.19724	0.195816	1.56221	0.0842639	0.936465	0.814434
CAPG	capping protein (actin filament), gelsolin-like	0.321722	4.75461	1.22007	0.123814	1.6202	0.0733571	1.24092	0.396022
CARD6	caspase recruitment domain family, member 6	0.421326	7.88184	1.1823	0.0962273	0.888257	0.518469	1.21589	0.301129
CASP5	caspase 5, apoptosis-related cysteine peptidase	-0.347434	5.5711	0.932373	0.475448	0.868397	0.448281	1.12719	0.482176
CASP6	caspase 6, apoptosis-related cysteine peptidase	-0.437373	9.35362	0.717009	0.0198109	0.718273	0.257012	0.528493	0.0262028
CAV1	caveolin 1, caveolae protein, 22kDa	0.749383	56.2377	1.18058	0.091952	1.05585	0.779381	1.39749	0.0519789
CAV2	caveolin 2	0.67877	37.8335	1.22736	0.0905895	1.07696	0.762938	1.42383	0.172348
CBX6	chromobox homolog 6	0.521947	15.2465	1.16839	0.238664	1.34094	0.187149	1.14535	0.607028
CCDC102B	coiled-coil domain containing 102B	0.52973	19.6938	1.00871	0.941668	1.00911	0.973784	1.16292	0.543946
CCDC3	coiled-coil domain containing 3	0.574818	24.794	1.3411	0.0340684	1.62495	0.0471768	1.38075	0.217886
CCDC80	coiled-coil domain containing 80	0.875505	100.612	1.19707	0.0638488	1.28217	0.132704	1.18347	0.353648
CCL11	chemokine (C-C motif) ligand 11	0.398272	10.6294	1.00492	0.943114	1.24304	0.121781	1.02183	0.861091
CCL14 /// CCL14-CCL15	chemokine (C-C motif) ligand 14 /// CCL14-CCL15 read-through transcript	0.41123	10.9024	1.28232	0.0431605	1.71763	0.0303114	1.19619	0.416327
CCL20	chemokine (C-C motif) ligand 20	-0.363746	5.4656	0.880436	0.0219518	0.798764	0.0207205	0.881291	0.285225
CCL21	chemokine (C-C motif) ligand 21	0.623303	29.0786	1.02205	0.792847	1.18534	0.213148	1.03298	0.835492
CCL7	chemokine (C-C motif) ligand 7	0.411213	8.61415	1.07297	0.615506	1.49937	0.133438	0.678072	0.263
CCPG1	cell cycle progression 1	0.387804	10.4138	1.09904	0.489425	0.890984	0.647295	1.01242	0.959593
CD109	CD109 molecule	0.597208	25.372	1.04751	0.676233	1.22393	0.431163	1.25492	0.413107
CD200	CD200 molecule	0.44952	9.09022	0.943886	0.538388	0.76785	0.198212	1.0854	0.693977
CD248	CD248 molecule, endosialin	0.699155	51.087	1.34209	0.0281914	1.75931	0.0169287	1.06695	0.797255
CD302	CD302 molecule	0.312305	6.20479	1.14253	0.189544	1.05743	0.789526	1.31803	0.147421
CD320	CD320 molecule	-0.322541	5.09991	0.748264	0.0479517	1.53479	0.125774	0.49431	0.0185234
CD36	CD36 molecule (thrombospondin receptor)	0.52465	17.753	1.27869	0.0256296	1.6176	0.0571562	1.13204	0.563202
CD93	CD93 molecule	0.794395	74.6725	1.14746	0.314276	1.47983	0.122593	1.52481	0.11176
CD99	CD99 molecule	0.446246	9.19926	1.25553	0.14465	1.6368	0.0791942	1.1091	0.726358
CDC42EP3	CDC42 effector protein (Rho GTPase binding) 3	0.491438	13.686	1.03495	0.801181	0.955323	0.875379	0.990468	0.970376
CDH11	cadherin 11, type 2, OB-cadherin (osteoblast)	0.80437	78.9249	1.17715	0.131467	1.06064	0.748419	1.23007	0.333966
CDH13	cadherin 13, H-cadherin (heart)	0.423975	9.15124	1.01131	0.939785	0.937983	0.828497	1.34624	0.272526
CDH5	cadherin 5, type 2 (vascular endothelium)	0.725695	54.6959	1.05486	0.627369	1.32286	0.161402	1.2122	0.32231
CDKN1C	cyclin-dependent kinase inhibitor 1C (p57, Kip2)	0.433718	7.96662	1.21221	0.131892	0.963209	0.887088	1.12055	0.598722
CDKN2B	cyclin-dependent kinase inhibitor 2B (p15, inhibits CDK4)	0.438532	10.3213	1.20678	0.104441	1.46958	0.103926	0.955196	0.832796
CDO1	cysteine dioxygenase, type I	0.562043	20.918	1.13368	0.112777	1.25719	0.337563	1.34891	0.0324289
CDR2L	cerebellar degeneration-related protein 2-like	0.395792	8.87474	1.22538	0.153062	1.65883	0.071333	1.11903	0.717725
CDX1	caudal type homeobox 1	-0.467854	12.0891	0.815793	0.0865196	0.955313	0.86532	0.710482	0.333691
CEBPD	CCAAT/enhancer binding protein (C/EBP), delta	0.361492	5.79724	1.03405	0.815603	0.748637	0.294467	0.966002	0.900113
CEP170	centrosomal protein 170kDa	0.678921	41.1311	1.10205	0.476892	0.922095	0.750319	1.09302	0.768407
CFH	complement factor H	0.788157	65.3143	1.09633	0.237415	1.24625	0.167707	1.12427	0.43843
CFH /// CFHR1	complement factor H /// complement factor H-related 1	0.770054	61.9281	1.08223	0.348886	1.23728	0.211709	1.0381	0.821334
CFHR2	complement factor H-related 2	0.401576	7.2035	1.07678	0.570547	1.74356	0.198476	1.3363	0.0817121
CH25H	cholesterol 25-hydroxylase	0.376944	10.5034	1.16442	0.0863506	1.14478	0.382331	1.09506	0.607833
CHI3L1	chitinase 3-like 1 (cartilage glycoprotein-39)	0.476102	12.2124	0.927092	0.405111	1.19588	0.320705	0.943883	0.726743
CHN1	chimerin (chimaerin) 1	0.679789	42.9078	0.950879	0.653437	1.07168	0.761354	1.12708	0.557023
CHPF	chondroitin polymerizing factor	0.313888	6.21221	1.42417	0.0161938	2.24666	0.0106781	1.33217	0.370166
CHPT1	Choline phosphotransferase 1	-0.323159	4.28009	0.723306	0.0358944	0.459372	0.0176779	0.844655	0.576358
CHST15	carbohydrate (N-acetylgalactosamine 4-sulfate 6-O) sulfotransferase 15	0.764536	57.5381	1.0597	0.549457	1.23255	0.277374	1.13105	0.543132
CHST7	carbohydrate (N-acetylglucosamine 6-O) sulfotransferase 7	0.5108	14.2497	1.13106	0.369258	1.71871	0.044673	1.60494	0.0706623
CHSY1	chondroitin sulfate synthase 1	0.627086	33.7711	0.869721	0.322143	0.761279	0.319304	1.02328	0.93394
CHSY3	chondroitin sulfate synthase 3	0.750514	56.8678	1.40323	0.0122937	1.60936	0.0834042	1.17696	0.532827
CILP2	cartilage intermediate layer protein 2	0.370058	7.43236	1.2155	0.125355	1.00538	0.98043	1.20741	0.524322
CLCN2	chloride channel 2	-0.426053	8.58078	0.889725	0.4615	1.37444	0.255619	1.01773	0.955676
CLDN11	claudin 11	0.601741	24.6328	1.29217	0.039547	1.20508	0.354752	1.09976	0.724867
CLDN3	claudin 3	-0.433201	9.72663	1.03139	0.766686	1.45757	0.226237	1.56503	0.128775
CLDN5	claudin 5	0.563074	24.163	1.33561	0.0268912	1.46335	0.102608	0.923229	0.740806
CLEC11A	C-type lectin domain family 11, member A	0.752804	59.3979	1.37863	0.0276822	1.5687	0.0801868	1.18771	0.552774
CLEC1A	C-type lectin domain family 1, member A	0.616392	25.5541	1.12728	0.386172	1.23045	0.455823	1.16694	0.555472
CLEC3B	C-type lectin domain family 3, member B	0.419152	13.2404	1.19102	0.101098	1.38213	0.070792	1.29865	0.136358
CLEC5A	C-type lectin domain family 5, member A	0.627624	33.7479	1.00796	0.928206	1.0654	0.752523	0.989711	0.962669
CLIC4	chloride intracellular channel 4	0.69755	42.9218	1.23499	0.0605465	1.08176	0.697492	1.36864	0.148145
CLIC6	chloride intracellular channel 6	0.363471	5.31497	1.06981	0.572475	1.2104	0.298896	1.03186	0.891535
CLIP4	CAP-GLY domain containing linker protein family, member 4	0.764554	61.247	1.18268	0.221169	1.19931	0.441261	1.36616	0.226474
CLRN3	clarin 3	-0.473696	12.3152	0.950877	0.579881	0.948732	0.817828	0.92017	0.70668
CMAH	cytidine monophosphate-N-acetylneuraminic acid hydroxylase (CMP-N-acetylneuraminate monooxygenase) pseudogene	0.475808	12.8687	1.03487	0.830512	0.908608	0.802894	0.911698	0.739659
CMTM3	CKLF-like MARVEL transmembrane domain containing 3	0.81773	79.0134	1.40985	0.0284028	1.83967	0.0346374	1.10511	0.73901
CMTM8	CKLF-like MARVEL transmembrane domain containing 8	-0.443971	8.83828	0.891017	0.45701	1.11384	0.73463	1.00034	0.999067
CNIH3	cornichon homolog 3 (Drosophila)	0.556501	24.4097	1.23913	0.054491	1.40002	0.0628534	1.00341	0.98866
CNN3	calponin 3, acidic	0.399827	6.42161	0.859333	0.0973009	0.727043	0.0623446	1.06321	0.763993
CNRIP1	cannabinoid receptor interacting protein 1	0.888417	105.58	1.20835	0.0877463	1.4389	0.0532549	1.19126	0.380156
COL10A1	collagen, type X, alpha 1	0.78985	79.237	1.06464	0.202815	1.14475	0.121771	0.989	0.912437
COL11A1	collagen, type XI, alpha 1	0.735165	66.4301	1.08116	0.20555	1.23641	0.0481638	0.964885	0.783459
COL12A1	collagen, type XII, alpha 1	0.750113	69.1781	1.23559	0.0430469	1.24889	0.237258	1.36162	0.0903317
COL14A1	collagen, type XIV, alpha 1	0.675587	43.1582	1.24536	0.0802162	1.57137	0.036461	1.25131	0.349419
COL15A1	collagen, type XV, alpha 1	0.799754	76.6356	1.02383	0.771406	1.19442	0.218661	1.06965	0.672684
COL16A1	collagen, type XVI, alpha 1	0.540089	17.9981	1.08071	0.468198	0.975545	0.888243	0.852906	0.481015
COL18A1	collagen, type XVIII, alpha 1	0.79314	70.5892	1.29133	0.0147993	1.53564	0.0161881	1.27731	0.226544
COL1A1	collagen, type I, alpha 1	0.768293	75.359	1.19616	0.123952	1.65235	0.0108024	1.02908	0.893955
COL1A2	collagen, type I, alpha 2	0.822482	90.7711	1.1354	0.16524	1.33292	0.0515018	1.05449	0.758115
COL21A1	collagen, type XXI, alpha 1	0.389465	7.09655	1.18666	0.153921	1.23766	0.381096	1.47941	0.0441132
COL3A1	collagen, type III, alpha 1	0.856026	100.881	1.15846	0.149069	1.41939	0.0380252	1.03155	0.873601
COL4A1	collagen, type IV, alpha 1	0.676202	47.2603	1.20667	0.094326	1.22971	0.275301	1.35673	0.151954
COL4A2	collagen, type IV, alpha 2	0.6985	51.6874	1.27481	0.0390925	1.38527	0.0996391	1.39166	0.138906
COL5A1	collagen, type V, alpha 1	0.82768	94.8305	1.20604	0.0353491	1.40137	0.0172982	1.05361	0.764414
COL5A2	collagen, type V, alpha 2	0.855981	104.493	1.15848	0.0811369	1.25906	0.0952635	1.10325	0.546073
COL5A3	collagen, type V, alpha 3	0.617998	35.2276	1.23063	0.140204	1.37029	0.276022	1.13497	0.676503
COL6A2	collagen, type VI, alpha 2	0.87362	104.884	1.17772	0.100056	1.39715	0.0296605	1.00283	0.988432
COL6A3	collagen, type VI, alpha 3	0.882276	110.386	1.17463	0.0959914	1.38263	0.0409478	1.16177	0.40814
COL7A1	collagen, type VII, alpha 1	0.453225	15.2098	0.958529	0.760923	1.11614	0.700334	1.06631	0.811916
COL8A1	collagen, type VIII, alpha 1	0.848707	98.5573	1.22741	0.0512395	1.34256	0.0828306	1.1121	0.608547
COL8A2	collagen, type VIII, alpha 2	0.781608	73.6944	1.38161	0.00653953	1.47445	0.0540175	1.22058	0.454682
COLEC12	collectin sub-family member 12	0.853682	88.4657	1.19609	0.0125852	1.27834	0.036705	1.05998	0.717815
COMP	cartilage oligomeric matrix protein	0.687983	47.7386	1.14549	0.0164967	1.1394	0.169571	0.945977	0.682607
CORIN	corin, serine peptidase	0.545123	22.6531	1.24196	0.0935866	1.73693	0.0238954	1.32214	0.279239
CORO2A	coronin, actin binding protein, 2A	-0.434704	8.08604	0.843895	0.167183	1.01407	0.955555	0.97118	0.910307
COX7A1	cytochrome c oxidase subunit VIIa polypeptide 1 (muscle)	0.854407	92.9566	1.34554	0.00675655	1.42613	0.0319783	1.23245	0.339561
CPXM1	carboxypeptidase X (M14 family), member 1	0.697527	45.9869	1.23673	0.0717087	1.32679	0.169112	0.848533	0.510184
CPZ /// GPR78	carboxypeptidase Z /// G protein-coupled receptor 78	0.6542	42.074	1.41854	0.0169305	1.58202	0.0603593	1.25718	0.440398
CRABP2	cellular retinoic acid binding protein 2	0.408091	7.75758	1.1839	0.178972	1.2701	0.365324	1.25163	0.432569
CRIP2	cysteine-rich protein 2	0.701031	43.6143	1.23289	0.0595393	1.59979	0.0326996	1.29826	0.200994
CRISPLD1	cysteine-rich secretory protein LCCL domain containing 1	0.756779	60.2842	1.25926	0.00573511	1.12258	0.391689	1.30626	0.121586
CRISPLD2	cysteine-rich secretory protein LCCL domain containing 2	0.813552	74.0346	1.25553	0.151382	1.70412	0.0410022	1.06064	0.84699
CSGALNACT1	Chondroitin sulfate N-acetylgalactosaminyltransferase 1	0.442864	8.95902	1.11419	0.481817	0.941153	0.833539	0.88855	0.7117
CSGALNACT2	chondroitin sulfate N-acetylgalactosaminyltransferase 2	0.701882	49.608	1.16429	0.30999	0.999932	0.999809	1.31851	0.336598
CSRNP1	cysteine-serine-rich nuclear protein 1	0.320646	5.37117	1.22648	0.15405	1.37699	0.209086	1.12914	0.647473
CSRP2	cysteine and glycine-rich protein 2	0.644734	30.3295	1.09625	0.413171	1.20231	0.379191	1.41745	0.111172
CST1	cystatin SN	0.229253	3.8119	1.00766	0.870617	1.11094	0.224895	0.962911	0.647902
CST2	cystatin SA	0.276073	4.84577	1.04803	0.64279	1.23524	0.185093	0.93089	0.696275
CST4	cystatin S	0.242855	3.93286	0.981229	0.825607	1.30946	0.0898015	0.890852	0.441361
CTAGE9	CTAGE family, member 9	-0.303999	3.59515	1.10424	0.523721	1.44002	0.253094	1.29226	0.370452
CTGF	connective tissue growth factor	0.775366	63.5814	1.16772	0.108828	1.13728	0.455797	1.11417	0.539675
CTHRC1	collagen triple helix repeat containing 1	0.802484	81.0037	1.03987	0.5337	1.1632	0.175809	0.996811	0.978225
CTSF	cathepsin F	0.603271	26.113	1.14482	0.374077	1.55792	0.130108	1.03014	0.912537
CTSG	cathepsin G	0.324368	5.82442	0.953696	0.764893	1.09474	0.761645	0.986781	0.962495
CTSK	cathepsin K	0.819882	85.1189	1.15083	0.121603	1.41233	0.0423249	1.07174	0.679702
CTSL1P8	cathepsin L1 pseudogene 8	0.391037	6.41849	1.07883	0.570628	1.84982	0.0205596	1.19262	0.473709
CTSO	cathepsin O	0.517033	17.5212	1.14291	0.275748	1.08365	0.72668	0.906334	0.668637
CXCL12	chemokine (C-X-C motif) ligand 12	0.731947	52.0857	1.02885	0.744339	1.06968	0.675221	0.921124	0.636192
CYBRD1	cytochrome b reductase 1	0.712757	46.4714	1.14977	0.107213	1.32059	0.103052	1.07837	0.651838
CYP1B1	cytochrome P450, family 1, subfamily B, polypeptide 1	0.733041	51.7115	1.05286	0.509483	0.941729	0.722675	0.856486	0.402847
CYP2J2	cytochrome P450, family 2, subfamily J, polypeptide 2	-0.435436	8.28881	0.780815	0.039401	0.860615	0.497912	0.993188	0.980739
CYR61	cysteine-rich, angiogenic inducer, 61	0.783941	64.46	1.20095	0.0295603	1.19968	0.205177	1.17282	0.306879
CYS1	cystin 1	0.741315	55.4827	1.31609	0.0144141	1.35944	0.12002	1.29013	0.244048
CYTL1	cytokine-like 1	0.528337	16.6491	1.11099	0.443007	1.54855	0.219189	1.05963	0.837252
CYYR1	cysteine/tyrosine-rich 1	0.735968	57.1734	1.19262	0.187544	1.21148	0.394025	1.54894	0.0739942
DAB2	Disabled homolog 2, mitogen-responsive phosphoprotein (Drosophila)	0.261602	3.21772	1.34244	0.0396024	2.19177	0.0118508	0.989353	0.967222
DACT1	dapper, antagonist of beta-catenin, homolog 1 (Xenopus laevis)	0.665265	35.9974	1.05223	0.543333	0.951525	0.709677	0.88819	0.472062
DBN1	drebrin 1	0.60789	27.0241	1.10235	0.488803	1.33061	0.31003	1.13452	0.670928
DCBLD2	discoidin, CUB and LCCL domain containing 2	0.449882	8.41301	1.55739	0.000512204	1.30337	0.263095	1.65012	0.13706
DCHS1	dachsous 1 (Drosophila)	0.561816	25.142	1.41372	0.0223599	1.59731	0.0432054	1.1312	0.669012
DCN	decorin	0.869356	101.543	1.18184	0.0838466	1.45091	0.0441789	1.17235	0.36072
DDR2	discoidin domain receptor tyrosine kinase 2	0.898002	114.22	1.15872	0.155446	1.22131	0.19654	1.08632	0.685378
DEGS1	degenerative spermatocyte homolog 1, lipid desaturase (Drosophila)	0.607426	24.3354	0.940678	0.650347	0.698409	0.171665	1.03378	0.89988
DENND5A	DENN/MADD domain containing 5A	0.747195	51.5479	1.08479	0.537567	1.1912	0.436884	1.25226	0.3945
DFNA5	deafness, autosomal dominant 5	0.83843	84.0281	1.11464	0.26787	1.20746	0.281477	1.17354	0.380064
DIO2	deiodinase, iodothyronine, type II	0.535826	20.0823	1.31725	0.0430217	1.32661	0.254691	1.19398	0.540293
DIRAS3	DIRAS family, GTP-binding RAS-like 3	0.382381	5.22104	1.04191	0.755903	0.909028	0.740612	0.97544	0.92401
DKK2	dickkopf homolog 2 (Xenopus laevis)	0.443884	10.8907	1.36515	0.00793733	1.44059	0.0764402	1.50504	0.0705694
DLEU1	deleted in lymphocytic leukemia 1 (non-protein coding)	-0.415064	6.91745	0.779102	0.0957954	0.849528	0.577665	0.838066	0.498957
DNAJB4	DnaJ (Hsp40) homolog, subfamily B, member 4	0.578106	25.0747	0.975876	0.839975	0.851301	0.517013	0.980861	0.933001
DOK5	docking protein 5	0.824362	78.323	1.22493	0.134702	1.57825	0.0472584	1.21193	0.531529
DPYSL2	dihydropyrimidinase-like 2	0.47051	10.1214	1.09856	0.384409	0.893101	0.596086	1.22617	0.382033
DPYSL3	dihydropyrimidinase-like 3	0.847261	88.4423	1.09707	0.388349	1.11669	0.552752	0.86436	0.493212
DUOXA2	dual oxidase maturation factor 2	-0.36427	5.64092	1.10728	0.176869	0.950758	0.712979	0.967568	0.838138
DUSP1	dual specificity phosphatase 1	0.496551	14.2326	1.29221	0.0737831	1.23443	0.43347	1.22351	0.433843
DUSP10	dual specificity phosphatase 10	0.38331	6.2758	0.901935	0.394773	0.663119	0.0995315	0.989238	0.965352
DUSP5	dual specificity phosphatase 5	0.443935	10.0634	1.10701	0.278438	0.98011	0.924066	1.17228	0.414727
DYSF	dysferlin, limb girdle muscular dystrophy 2B (autosomal recessive)	0.569394	23.1684	1.19731	0.237096	2.04452	0.0393094	1.29335	0.393269
EBF1	early B-cell factor 1	0.781895	67.4216	1.2096	0.20728	1.42151	0.227537	1.53426	0.102615
ECM1	extracellular matrix protein 1	0.523638	17.3528	1.53563	0.000124296	1.48239	0.0784656	1.33597	0.212011
ECM2	extracellular matrix protein 2, female organ and adipocyte specific	0.773149	62.9645	1.2226	0.112229	1.20141	0.499848	1.23828	0.421818
EDIL3	EGF-like repeats and discoidin I-like domains 3	0.517534	21.335	1.22316	0.120869	1.32447	0.292581	1.2129	0.437449
EDNRA	endothelin receptor type A	0.626305	30.9091	1.15821	0.115204	1.10492	0.520952	1.23881	0.190715
EDNRB	endothelin receptor type B	0.241502	6.44903	1.23137	0.0346716	1.19437	0.417959	1.42483	0.0241395
EFEMP1	EGF-containing fibulin-like extracellular matrix protein 1	0.817474	82.0837	1.15412	0.147851	1.21763	0.263145	1.05817	0.759348
EFEMP2	EGF-containing fibulin-like extracellular matrix protein 2	0.912393	123.942	1.30311	0.0213928	1.52436	0.0234464	1.02167	0.924283
EFHA2	EF-hand domain family, member A2	0.626739	31.1275	1.18928	0.206305	1.03515	0.890942	1.56766	0.039829
EFHD1	EF-hand domain family, member D1	0.503428	14.609	1.40121	0.00418923	1.37309	0.118408	1.48935	0.0413596
EGFL6	EGF-like-domain, multiple 6	0.299037	5.60435	0.864494	0.0905129	0.807336	0.182965	1.0498	0.752625
EGR1	early growth response 1	0.285269	3.76975	1.22588	0.0633834	1.03658	0.847235	0.975578	0.911433
EGR2	early growth response 2	0.736233	50.7388	1.20192	0.0624229	1.11155	0.537168	0.958356	0.842101
EGR3	early growth response 3	0.459425	9.7069	1.21868	0.0137944	0.979947	0.889889	1.08934	0.575044
EHF	ets homologous factor	-0.345331	5.73627	0.92743	0.479683	0.724493	0.0938458	1.32341	0.203814
EID1	EP300 interacting inhibitor of differentiation 1	0.564224	22.8024	1.27754	0.0962664	0.949807	0.860238	1.53287	0.150565
ELF3	E74-like factor 3 (ets domain transcription factor, epithelial-specific )	-0.388691	7.08933	0.895139	0.418423	0.807301	0.540001	0.662399	0.202548
ELMO1	engulfment and cell motility 1	0.504845	13.752	1.1191	0.314126	1.16232	0.447659	1.31685	0.133328
ELN	elastin	0.439007	14.2965	1.69804	0.000210331	2.10732	0.00115382	1.28585	0.420739
ELTD1	EGF, latrophilin and seven transmembrane domain containing 1	0.73103	56.0995	1.04812	0.655363	1.00435	0.982488	1.34977	0.120046
EMCN	endomucin	0.64621	39.765	1.12681	0.321417	1.08574	0.719986	1.28377	0.225207
EMILIN1	elastin microfibril interfacer 1	0.848338	94.5083	1.31332	0.00652021	1.37301	0.0368432	1.08442	0.686264
EML1	echinoderm microtubule associated protein like 1	0.70224	46.1483	1.06258	0.58459	0.887515	0.579306	1.22362	0.317075
EMP1	epithelial membrane protein 1	0.458321	10.1301	1.19642	0.16482	1.01075	0.965411	1.18425	0.499533
EMP3	epithelial membrane protein 3	0.826283	80.1153	1.16909	0.11155	1.46585	0.0509303	1.13531	0.518376
ENO2	enolase 2 (gamma, neuronal)	0.427733	11.0344	0.965419	0.699201	0.942063	0.753555	0.972206	0.889005
ENPEP	glutamyl aminopeptidase (aminopeptidase A)	0.419037	8.75799	1.10296	0.359463	1.14531	0.603768	1.10933	0.612217
ENTPD1	ectonucleoside triphosphate diphosphohydrolase 1	0.844884	87.1234	1.10548	0.479233	1.30808	0.282479	1.17626	0.534909
EPHB2	EPH receptor B2	-0.436092	9.50414	0.792479	0.0526811	1.18855	0.526129	0.672231	0.129788
EPN3	epsin 3	-0.35798	4.7632	0.894729	0.377372	1.0574	0.8101	0.896823	0.650658
EPS8L3	EPS8-like 3	-0.506008	14.6795	0.979868	0.874977	1.06765	0.836726	0.686072	0.231228
EPYC	epiphycan	0.522944	19.4503	1.13385	0.00567123	1.07306	0.381827	1.1455	0.131417
ERRFI1	ERBB receptor feedback inhibitor 1	0.346911	6.67549	1.08318	0.424636	0.715242	0.0803939	1.04716	0.822198
ESAM	endothelial cell adhesion molecule	0.612843	31.2084	1.14802	0.362012	1.69971	0.109719	1.53429	0.145501
ESRP1	epithelial splicing regulatory protein 1	-0.447988	10.0558	0.90276	0.387928	0.653254	0.150435	0.820327	0.494643
EXPH5	exophilin 5	-0.429218	8.18708	0.947847	0.727539	0.968265	0.914603	1.05836	0.845768
EXTL2	exostoses (multiple)-like 2	0.371386	8.42436	0.923045	0.595309	0.831359	0.502734	1.09535	0.759841
F13A1	coagulation factor XIII, A1 polypeptide	0.650915	33.2419	1.12567	0.101774	1.26843	0.100249	0.974723	0.862507
F8	coagulation factor VIII, procoagulant component	0.374791	6.17183	1.22618	0.0803345	1.39314	0.0971382	1.31803	0.242359
FABP4	fatty acid binding protein 4, adipocyte	0.591918	24.6814	1.10067	0.239701	1.17169	0.327997	0.857478	0.468331
FADS3	fatty acid desaturase 3	0.349749	5.43084	0.917759	0.572753	2.12702	0.0140134	0.895174	0.702557
FAM101B	family with sequence similarity 101, member B	0.811981	76.2919	1.17283	0.195169	1.21399	0.367554	1.47526	0.105293
FAM113B	family with sequence similarity 113, member B	0.425724	8.1295	1.19382	0.187612	1.10504	0.692273	0.751719	0.325359
FAM114A1	family with sequence similarity 114, member A1	0.499369	15.3591	1.11481	0.429288	0.938964	0.810387	1.53486	0.156975
FAM124B	family with sequence similarity 124B	0.536671	15.6587	1.15177	0.331098	1.52743	0.149212	1.58145	0.0857511
FAM127A	family with sequence similarity 127, member A	0.575106	21.9322	1.29342	0.0299928	1.80559	0.00820303	1.19141	0.411953
FAM129A	family with sequence similarity 129, member A	0.766773	60.9606	1.04976	0.583835	1.15534	0.337765	1.02631	0.885748
FAM13B	family with sequence similarity 13, member B	0.307656	7.30499	0.91022	0.459655	0.719954	0.172008	0.988035	0.961315
FAM162B	family with sequence similarity 162, member B	0.361827	6.09023	1.17727	0.255962	1.0392	0.899909	1.81973	0.01011
FAM198B	family with sequence similarity 198, member B	0.543693	19.5664	1.16603	0.0742381	1.18853	0.324688	1.08484	0.623125
FAM19A1	family with sequence similarity 19 (chemokine (C-C motif)-like), member A1	0.475974	12.2923	0.894972	0.417652	1.40043	0.137687	0.74354	0.300726
FAM19A5	family with sequence similarity 19 (chemokine (C-C motif)-like), member A5	0.739204	61.1072	1.18833	0.220281	1.29899	0.285668	0.858661	0.627317
FAM70A	family with sequence similarity 70, member A	0.531965	16.733	1.17074	0.17127	1.09675	0.699857	1.45212	0.0834798
FAM83F	family with sequence similarity 83, member F	-0.366396	6.04764	0.764594	0.0644929	1.11103	0.708719	0.643361	0.132985
FAM84A	family with sequence similarity 84, member A	-0.477005	12.9839	0.824025	0.0612634	0.739931	0.190969	0.587222	0.0626147
FAM91A2 /// FLJ39739 /// LOC100286793 /// LOC728855 /// LOC728875	family with sequence similarity 91, member A2 /// hypothetical FLJ39739 /// hypothetical LOC100286793 /// hypothetical LOC728855 /// hypothetical LOC728875	0.458817	9.70536	0.978585	0.827605	1.17906	0.377436	0.893373	0.527716
FAP	fibroblast activation protein, alpha	0.808134	77.9966	1.03596	0.614537	1.05859	0.657529	0.973375	0.845674
FAR2	fatty acyl CoA reductase 2	-0.43655	10.4373	0.838294	0.128753	0.613449	0.0324457	0.85588	0.581905
FAT4	FAT tumor suppressor homolog 4 (Drosophila)	0.422489	15.5466	1.16733	0.172534	1.1458	0.494991	1.41469	0.10185
FBLN1	fibulin 1	0.764631	68.5567	1.32002	0.0260121	1.64891	0.0218669	1.18866	0.451947
FBLN2	fibulin 2	0.753645	61.2184	1.19165	0.10023	1.71574	0.00441796	0.890033	0.615439
FBLN5	fibulin 5	0.788735	71.5738	1.28312	0.0264953	1.50162	0.0157812	1.23759	0.289889
FBN1	fibrillin 1	0.90816	122.151	1.18571	0.0457047	1.35968	0.0412262	1.1215	0.477485
FBXL7	F-box and leucine-rich repeat protein 7	0.87236	99.3281	1.33361	0.0253235	1.39087	0.102637	1.40864	0.168516
FBXO32	F-box protein 32	0.565539	20.6445	1.04121	0.699324	1.11736	0.529458	0.746272	0.130463
FERMT2	fermitin family member 2	0.886211	107.654	1.22032	0.0238513	1.21292	0.166847	1.27241	0.160671
FGF2	fibroblast growth factor 2 (basic)	0.486189	12.3122	1.21113	0.173996	0.950534	0.866486	1.42992	0.221308
FGF7 /// KGFLP1 /// KGFLP2	fibroblast growth factor 7 /// keratinocyte growth factor-like protein 1 /// keratinocyte growth factor-like protein 2	0.711199	46.5117	0.991084	0.917775	0.907267	0.560729	0.991565	0.961475
FHDC1	FH2 domain containing 1	-0.422235	7.77615	0.79709	0.102613	0.81749	0.534057	0.848217	0.518884
FIBIN	fin bud initiation factor homolog (zebrafish)	0.829999	87.143	1.28253	0.0106746	1.16253	0.339861	1.38325	0.084307
FILIP1L	filamin A interacting protein 1-like	0.702108	50.0529	1.29999	0.0804733	1.10532	0.695757	1.09946	0.730344
FKBP10	FK506 binding protein 10, 65 kDa	0.361733	5.47034	1.28602	0.0147066	1.28091	0.196106	1.35262	0.133342
FKBP14	FK506 binding protein 14, 22 kDa	0.489827	15.2044	0.974808	0.872542	0.548353	0.0595954	0.998324	0.99546
FKBP7	FK506 binding protein 7	0.70736	47.1177	1.15542	0.342103	1.0192	0.942665	1.18526	0.567723
FLRT2	fibronectin leucine rich transmembrane protein 2	0.826042	83.2844	1.23998	0.0931351	1.28221	0.268484	1.3578	0.203727
FMO1	flavin containing monooxygenase 1	0.523619	14.7758	1.19376	0.10866	1.28586	0.404166	1.0741	0.776894
FMO3	flavin containing monooxygenase 3	0.292262	3.70955	1.00966	0.944505	1.71821	0.129333	1.29758	0.105868
FMOD	fibromodulin	0.462936	10.5485	1.12027	0.259756	1.3166	0.17918	0.962492	0.82928
FN1	fibronectin 1	0.706127	47.0107	1.04293	0.643926	1.28258	0.130643	0.932405	0.672935
FNBP1	formin binding protein 1	0.413486	9.3367	1.14511	0.37429	1.12836	0.660298	1.41787	0.28099
FNDC1	fibronectin type III domain containing 1	0.862087	101.99	1.05845	0.310412	1.16658	0.0897172	1.00134	0.990533
FOSB	FBJ murine osteosarcoma viral oncogene homolog B	0.332317	4.98492	1.2	0.0190649	1.05904	0.689148	1.0585	0.710057
FOXF1	forkhead box F1	0.395453	13.7677	1.15664	0.140622	1.23081	0.248594	1.28974	0.202424
FOXF2	forkhead box F2	0.239141	7.07463	1.19557	0.0579722	1.41475	0.0931013	1.11166	0.557425
FRMD6	FERM domain containing 6	0.907955	115.173	1.14186	0.0988341	1.13798	0.324542	1.1137	0.486667
FRY	furry homolog (Drosophila)	0.388029	6.17124	1.34966	0.0134157	1.29822	0.217219	1.16908	0.556477
FSCN1	fascin homolog 1, actin-bundling protein (Strongylocentrotus purpuratus)	0.503282	17.0594	1.06933	0.424622	1.23489	0.30308	1.02567	0.905515
FST	follistatin	0.609521	23.6587	1.32314	0.0332317	1.60301	0.0979441	1.50548	0.0477197
FSTL1	follistatin-like 1	0.8197	83.8443	1.24875	0.0771211	1.19093	0.40742	1.36333	0.203589
FSTL3	follistatin-like 3 (secreted glycoprotein)	0.625706	31.1914	1.22529	0.167225	1.53162	0.113407	0.644262	0.213635
FUT11	fucosyltransferase 11 (alpha (1,3) fucosyltransferase)	0.503305	14.3464	1.05242	0.718496	1.21182	0.46758	1.28513	0.359604
FUT2	fucosyltransferase 2 (secretor status included)	-0.354457	4.875	0.740921	0.030167	0.746723	0.251497	0.534467	0.0414843
FXYD1	FXYD domain containing ion transport regulator 1	0.37786	9.18967	1.26041	0.0975428	1.8994	0.00521576	1.32058	0.228279
FYN	FYN oncogene related to SRC, FGR, YES	0.643885	30.3693	1.10052	0.475412	0.792685	0.375936	1.33325	0.293279
FZD1	frizzled homolog 1 (Drosophila)	0.717298	48.6748	1.38041	0.0203839	1.5303	0.0542193	1.33167	0.319664
FZD2	frizzled homolog 2 (Drosophila)	0.575798	22.5844	0.861998	0.199826	0.979778	0.925353	0.739789	0.238265
GABARAPL1 /// GABARAPL3	GABA(A) receptor-associated protein like 1 /// GABA(A) receptors associated protein like 3, pseudogene	0.67243	36.1396	1.1966	0.102355	1.06965	0.726327	1.18337	0.380865
GADD45B	growth arrest and DNA-damage-inducible, beta	0.595252	24.1188	1.33415	0.0486081	1.63923	0.0920103	1.10686	0.713948
GAS1	growth arrest-specific 1	0.867503	97.0756	1.13667	0.270567	1.30141	0.154463	1.04684	0.854526
GAS2L3	growth arrest-specific 2 like 3	-0.425338	8.27963	0.74392	0.0233828	0.706983	0.109242	0.767479	0.287475
GAS7	growth arrest-specific 7	0.79635	72.2936	1.38838	0.0319141	1.56839	0.0894226	1.23035	0.476175
GEM	GTP binding protein overexpressed in skeletal muscle	0.718208	48.0671	1.13984	0.140919	1.06106	0.692886	1.03469	0.841198
GFPT2	glutamine-fructose-6-phosphate transaminase 2	0.860996	93.7972	1.02836	0.773653	1.14289	0.462877	0.882103	0.558941
GGT5	gamma-glutamyltransferase 5	0.808265	77.1313	1.33296	0.0409556	1.60579	0.0476333	1.05132	0.855444
GJA1	gap junction protein, alpha 1, 43kDa	0.745872	57.6264	1.20695	0.0525791	1.1708	0.353123	1.34099	0.0992931
GJB2	gap junction protein, beta 2, 26kDa	0.448097	10.9949	1.06009	0.493013	1.01526	0.925547	0.944045	0.709632
GLB1L2	galactosidase, beta 1-like 2	-0.359501	5.19737	0.843366	0.232203	1.41336	0.241842	0.759143	0.315606
GLIPR1	GLI pathogenesis-related 1	0.541626	17.124	1.12614	0.243464	0.986428	0.937018	0.9387	0.784141
GLIS2	GLIS family zinc finger 2	0.806317	73.2785	1.28263	0.0148117	1.32845	0.0951019	1.44115	0.0767408
GLIS3	GLIS family zinc finger 3	0.529246	14.2836	1.36047	0.00496972	1.01527	0.949323	1.43582	0.128498
GLT8D2	glycosyltransferase 8 domain containing 2	0.867794	102.115	1.15053	0.120128	1.14939	0.381925	1.09711	0.579688
GLYR1 /// SEPT6	glyoxylate reductase 1 homolog (Arabidopsis) /// septin 6	0.659763	35.0416	0.904203	0.341646	0.981184	0.916003	1.06407	0.779919
GMDS	GDP-mannose 4,6-dehydratase	-0.33609	5.09662	0.757958	0.0166325	0.770786	0.194698	0.848594	0.563763
GNAI1	guanine nucleotide binding protein (G protein), alpha inhibiting activity polypeptide 1	0.348435	6.0877	1.0445	0.593836	0.97368	0.872192	1.21166	0.228357
GNAI2	guanine nucleotide binding protein (G protein), alpha inhibiting activity polypeptide 2	0.697668	44.1841	1.2243	0.19751	1.96382	0.0294381	1.18842	0.580393
GNB4	guanine nucleotide binding protein (G protein), beta polypeptide 4	0.830069	82.7037	1.02475	0.857308	1.09776	0.719028	1.2292	0.459904
GNG11	guanine nucleotide binding protein (G protein), gamma 11	0.769553	62.686	0.981188	0.852179	1.09003	0.636317	1.17284	0.382246
GNS	glucosamine (N-acetyl)-6-sulfatase	0.438943	9.70304	0.97427	0.865463	1.04087	0.911991	1.55554	0.157942
GPC6	glypican 6	0.896203	108.376	1.1832	0.10817	1.20698	0.315156	1.17113	0.437415
GPD1L	glycerol-3-phosphate dehydrogenase 1-like	-0.450973	11.671	0.890132	0.418834	1.19572	0.535965	1.01477	0.961488
GPR116	G protein-coupled receptor 116	0.718046	54.9229	1.14586	0.260132	1.03193	0.89395	1.53512	0.050755
GPR124	G protein-coupled receptor 124	0.823312	85.8719	1.22115	0.151378	1.46419	0.0790767	1.09725	0.731199
GPR133	G protein-coupled receptor 133	0.533454	17.0267	0.984091	0.897484	1.14354	0.539712	1.02491	0.914235
GPR137B	G protein-coupled receptor 137B	0.608016	24.9715	1.18365	0.191213	1.19529	0.475193	1.07622	0.770275
GPR35	G protein-coupled receptor 35	-0.396567	7.59728	0.86332	0.320698	1.09612	0.766031	0.652084	0.177724
GPR68	G protein-coupled receptor 68	0.643343	36.1416	1.17988	0.298321	1.77551	0.0444267	0.896831	0.758178
GPRASP2	G protein-coupled receptor associated sorting protein 2	0.458025	11.9099	1.25215	0.0860367	1.23403	0.364674	1.16495	0.594665
GPX2	glutathione peroxidase 2 (gastrointestinal)	-0.486607	11.8977	1.02097	0.856081	0.853087	0.490498	1.11529	0.701282
GPX3	glutathione peroxidase 3 (plasma)	0.618664	27.6217	1.17664	0.0353635	1.47861	0.0129021	1.10242	0.483836
GPX7	glutathione peroxidase 7	0.62613	28.0616	1.19611	0.0720945	1.32595	0.134063	1.05265	0.76254
GPX8	glutathione peroxidase 8 (putative)	0.753822	58.7893	1.08885	0.331567	1.00475	0.97764	1.17575	0.363368
GREM1	gremlin 1	0.773784	65.6472	1.06687	0.252791	1.22775	0.0397856	1.06824	0.547141
GRHL2	grainyhead-like 2 (Drosophila)	-0.373434	5.32673	0.530268	5.10222e-06	0.525802	0.0454889	0.71353	0.215715
GRP	gastrin-releasing peptide	0.499088	17.7217	1.23322	0.00510586	1.22841	0.107593	1.2133	0.211147
GRTP1	growth hormone regulated TBC protein 1	-0.420156	7.19034	1.0007	0.996304	1.07268	0.814703	1.18506	0.574111
GUCY1A3	guanylate cyclase 1, soluble, alpha 3	0.776073	69.9479	1.07953	0.399127	1.08973	0.545225	1.15196	0.419379
GUCY1B3	guanylate cyclase 1, soluble, beta 3	0.864073	98.4274	1.17628	0.118353	1.19146	0.292924	1.33254	0.145465
GULP1	GULP, engulfment adaptor PTB domain containing 1	0.543353	18.4955	1.28128	0.0530054	1.27906	0.302347	1.17685	0.532674
GXYLT2	glucoside xylosyltransferase 2	0.504685	14.1806	1.07887	0.382869	1.0809	0.614382	0.897653	0.510983
GYPC	glycophorin C (Gerbich blood group)	0.716228	49.6762	1.31154	0.065028	1.58451	0.0757679	1.12001	0.680812
HCFC2	host cell factor C2	0.490753	15.9194	1.1056	0.515789	1.11895	0.715651	1.12105	0.694959
HDGFRP3	hepatoma-derived growth factor, related protein 3	0.509637	15.1254	1.11751	0.312624	1.21059	0.395949	1.12136	0.537934
HEG1	HEG homolog 1 (zebrafish)	0.895722	107.491	1.18854	0.187762	1.34333	0.135005	1.33663	0.248199
HES4	hairy and enhancer of split 4 (Drosophila)	0.368631	7.09701	1.10844	0.388176	1.12704	0.650865	0.995437	0.984971
HES6	hairy and enhancer of split 6 (Drosophila)	-0.291752	3.1334	0.669405	6.62278e-05	0.9282	0.687122	0.54998	0.00314383
HEY1	hairy/enhancer-of-split related with YRPW motif 1	0.616759	25.4367	1.07319	0.658422	1.18368	0.545871	0.958873	0.899565
HHEX	hematopoietically expressed homeobox	0.459107	10.6236	1.07109	0.557895	1.10499	0.685641	1.51815	0.0870346
HLX	H2.0-like homeobox	0.834845	83.2269	1.25645	0.0770688	1.56234	0.0320909	1.15902	0.582096
HMCN1	hemicentin 1	0.730747	57.1748	1.17489	0.0310627	1.17385	0.189367	1.06057	0.7132
HOMER3	homer homolog 3 (Drosophila)	0.623764	30.4867	1.21478	0.202751	1.92461	0.023889	0.851664	0.604902
HOOK1	hook homolog 1 (Drosophila)	-0.511417	16.6511	0.713265	0.0040431	0.676114	0.0539132	0.796371	0.360452
HOOK3	hook homolog 3 (Drosophila)	0.422816	9.61593	1.02647	0.865401	0.6409	0.129068	1.16825	0.551087
HOPX	HOP homeobox	0.804089	74.8826	1.326	0.0700122	1.41448	0.191944	1.19036	0.554189
HOXB2	homeobox B2	0.642119	28.8252	1.14877	0.19966	1.06299	0.737891	1.93789	0.00696711
HOXC10	homeobox C10	0.324076	4.18992	1.06889	0.600719	1.14421	0.585804	1.58464	0.153839
HOXD8	homeobox D8	0.435387	8.21746	0.846064	0.140107	0.989527	0.961518	1.05108	0.803561
HPGDS	hematopoietic prostaglandin D synthase	0.467078	11.9073	1.15906	0.239294	1.09809	0.672367	1.35107	0.169775
HS3ST3A1	heparan sulfate (glucosamine) 3-O-sulfotransferase 3A1	0.736355	54.7766	1.03413	0.763281	1.08332	0.707211	1.12433	0.586045
HSD11B2	hydroxysteroid (11-beta) dehydrogenase 2	-0.480044	14.5343	0.945012	0.47879	0.933886	0.703743	0.982881	0.912831
HSPA1A	heat shock 70kDa protein 1A	0.416409	6.51345	1.14077	0.0638592	1.17678	0.26494	1.19187	0.136665
HSPA2	heat shock 70kDa protein 2	0.327357	4.61689	1.04751	0.52213	0.96328	0.765375	1.10516	0.506118
HSPA6	heat shock 70kDa protein 6 (HSP70B')	0.472291	12.5865	1.0013	0.990653	0.957396	0.815632	0.836192	0.525818
HSPB1	heat shock 27kDa protein 1	0.427804	7.66628	1.261	0.0499247	1.39064	0.152667	1.38315	0.164116
HSPB2	heat shock 27kDa protein 2	0.733973	54.4488	1.46868	0.0111304	1.81445	0.0173103	1.17837	0.575923
HSPG2	heparan sulfate proteoglycan 2	0.600097	28.6567	1.42178	0.0125795	1.52229	0.0966421	1.41156	0.25988
HTRA1	HtrA serine peptidase 1	0.859146	95.9961	1.27558	0.00802242	1.336	0.0522899	1.25692	0.215621
HTRA4	HtrA serine peptidase 4	0.329029	3.93055	1.00434	0.977251	0.939579	0.848956	0.912415	0.772449
IBSP	integrin-binding sialoprotein	0.406635	7.67883	0.968586	0.752698	1.02206	0.915661	1.13717	0.446818
ICAM2	intercellular adhesion molecule 2	0.418463	7.5426	0.952576	0.729216	1.11767	0.665064	0.945862	0.835388
ID1	inhibitor of DNA binding 1, dominant negative helix-loop-helix protein	-0.358059	5.33612	0.981056	0.767556	0.750993	0.0390831	0.986535	0.921562
ID4	inhibitor of DNA binding 4, dominant negative helix-loop-helix protein	0.402074	6.61595	1.18708	0.115373	0.904548	0.606509	1.04629	0.836258
IGDCC4	immunoglobulin superfamily, DCC subclass, member 4	0.510114	17.8938	1.0576	0.570172	1.31745	0.168658	1.09283	0.600804
IGFBP3	insulin-like growth factor binding protein 3	0.655529	33.7101	1.26323	0.0216967	1.27533	0.165178	1.3684	0.111057
IGFBP4	insulin-like growth factor binding protein 4	0.607515	26.7855	1.20113	0.124234	1.4324	0.0808195	0.956055	0.846187
IGFBP5	insulin-like growth factor binding protein 5	0.80055	72.9337	1.25016	0.0900865	1.38699	0.110209	1.37348	0.21249
IGFBP6	insulin-like growth factor binding protein 6	0.757193	58.0327	1.44547	0.000329198	1.53496	0.0262633	1.2208	0.335913
IGFBP7	insulin-like growth factor binding protein 7	0.839407	91.5123	1.51639	0.00786056	1.49602	0.13748	1.40032	0.237433
IGFL2	IGF-like family member 2	0.339308	5.14498	1.05133	0.541762	1.06373	0.728846	0.6956	0.220848
IKBIP	IKBKB interacting protein	0.584116	28.336	0.909624	0.48444	0.667537	0.17155	1.135	0.674554
IL1R1	interleukin 1 receptor, type I	0.825007	77.862	1.32829	0.055102	1.15108	0.616789	1.25279	0.408399
IL6	interleukin 6 (interferon, beta 2)	0.46968	15.6575	0.893435	0.159445	0.894314	0.566398	1.08972	0.575332
INHBA	inhibin, beta A	0.748563	67.8713	1.08053	0.420671	1.11059	0.530501	0.964412	0.847682
INMT	indolethylamine N-methyltransferase	0.625219	30.4005	1.1934	0.17534	1.51469	0.0309362	1.1363	0.608694
IQCJ-SCHIP1 /// SCHIP1	IQ motif containing J-schwannomin interacting protein 1 read-through transcript /// schwannomin interacting protein 1	0.784635	63.888	1.11579	0.258087	0.964984	0.846944	1.52799	0.017808
IRS1	insulin receptor substrate 1	0.391572	6.28172	1.00744	0.947504	1.00403	0.985414	1.10764	0.634614
ISLR	immunoglobulin superfamily containing leucine-rich repeat	0.819541	87.4165	1.23896	0.00860144	1.34377	0.026428	1.1978	0.242343
ISM1	isthmin 1 homolog (zebrafish)	0.623961	29.966	1.37664	0.0110583	1.61495	0.03958	1.07484	0.811747
ITGA1	integrin, alpha 1	0.536332	20.4513	1.14119	0.296136	1.0581	0.792235	1.21942	0.42957
ITGA11	integrin, alpha 11	0.672903	49.3776	1.59602	0.0026597	2.15217	0.0036233	1.27607	0.457362
ITGA5	integrin, alpha 5 (fibronectin receptor, alpha polypeptide)	0.821552	80.6845	1.16104	0.160116	1.36586	0.0733323	1.04566	0.83142
ITGA6	integrin, alpha 6	-0.323024	4.75629	0.869206	0.300498	0.691349	0.134841	1.1055	0.703845
ITGAV	integrin, alpha V (vitronectin receptor, alpha polypeptide, antigen CD51)	0.574645	27.1749	1.06166	0.666171	0.923541	0.721851	1.27982	0.378826
ITGBL1	Integrin, beta-like 1 (with EGF-like repeat domains)	0.660043	41.1765	1.18899	0.074234	1.21266	0.314177	1.00026	0.999117
ITPRIP	inositol 1,4,5-triphosphate receptor interacting protein	0.675087	40.28	1.27438	0.100262	1.42964	0.229869	1.26545	0.409466
JAZF1	JAZF zinc finger 1	0.768092	57.3014	1.1184	0.344249	1.11319	0.64346	1.50529	0.104233
KAL1	Kallmann syndrome 1 sequence	0.634422	38.897	1.1086	0.444282	1.25475	0.334964	0.956286	0.858184
KANK4	KN motif and ankyrin repeat domains 4	0.519961	15.0414	1.30852	0.00615467	1.73228	0.00137192	0.94311	0.808694
KCNE4	potassium voltage-gated channel, Isk-related family, member 4	0.838161	83.2494	1.16022	0.240903	1.20218	0.447323	1.27082	0.361234
KCNJ8	potassium inwardly-rectifying channel, subfamily J, member 8	0.744461	53.0211	1.17365	0.206045	1.25451	0.375578	1.40003	0.186659
KCTD12	potassium channel tetramerisation domain containing 12	0.582151	23.8914	1.0015	0.985788	0.922756	0.550502	1.15126	0.411103
KDELC1	KDEL (Lys-Asp-Glu-Leu) containing 1	0.438369	10.6519	0.947104	0.670546	0.792613	0.280225	1.07558	0.760426
KDR	kinase insert domain receptor (a type III receptor tyrosine kinase)	0.575953	26.2443	1.25625	0.136931	1.41631	0.257095	2.17314	0.00315592
KIAA0114	KIAA0114	-0.322992	3.74419	0.836829	0.178167	0.99026	0.970526	0.682833	0.141365
KIAA1462	KIAA1462	0.864585	92.1972	1.08172	0.477107	1.06731	0.752299	1.30485	0.237655
KIAA1804	mixed lineage kinase 4	-0.38074	7.05918	0.736135	0.0109009	0.585754	0.0233719	0.895801	0.644674
KIF16B	kinesin family member 16B	-0.329951	4.74557	0.818802	0.138485	0.999719	0.999291	0.876757	0.576091
KLF5	Kruppel-like factor 5 (intestinal)	-0.399448	6.85065	0.988941	0.932489	0.745722	0.359675	1.01548	0.958322
KLF7	Kruppel-like factor 7 (ubiquitous)	0.333586	5.37309	1.38162	0.0480567	1.54414	0.236047	1.72636	0.106344
KLHL21	kelch-like 21 (Drosophila)	0.312755	3.92287	1.09513	0.563078	1.8396	0.0441313	0.815928	0.539276
KLHL5	kelch-like 5 (Drosophila)	0.679088	40.5155	1.05017	0.683884	0.898934	0.617501	1.30553	0.243269
KRT17	keratin 17	0.361837	5.56605	1.16573	0.0258346	1.25122	0.147237	1.05417	0.777217
KRTCAP3	keratinocyte associated protein 3	-0.336793	5.3303	0.875867	0.33597	1.20731	0.532402	1.11276	0.713441
L3MBTL3	l(3)mbt-like 3 (Drosophila)	0.328232	5.06871	1.2458	0.126699	1.13883	0.66101	1.42344	0.184385
LAMA2	laminin, alpha 2	0.607655	24.3905	1.1912	0.21949	1.28289	0.340651	0.853638	0.619872
LAMB1	laminin, beta 1	0.418536	8.26607	1.31153	0.0499407	0.906585	0.697966	1.02502	0.922462
LAMB2	laminin, beta 2 (laminin S)	0.74444	53.8404	1.17695	0.20794	1.51029	0.0552471	1.31616	0.328442
LAMC2	laminin, gamma 2	0.292878	3.89339	1.36775	0.00489226	1.26112	0.291346	0.940866	0.814137
LARP6	La ribonucleoprotein domain family, member 6	0.372193	5.94446	1.11196	0.311067	1.29605	0.141494	1.13317	0.549128
LBH	limb bud and heart development homolog (mouse)	0.709571	48.3968	1.22903	0.0521588	1.28391	0.18207	1.41227	0.0879873
LCN2	lipocalin 2	-0.303971	3.82145	0.987694	0.823142	0.918391	0.402256	0.971097	0.79347
LDB2	LIM domain binding 2	0.789697	72.008	1.26076	0.0389906	1.12861	0.530492	1.62443	0.0197837
LDOC1	leucine zipper, down-regulated in cancer 1	0.73799	53.0992	1.4034	0.0176347	1.56287	0.0421629	1.45504	0.147433
LEPRE1	leucine proline-enriched proteoglycan (leprecan) 1	0.756653	62.2897	1.31001	0.0561698	1.72575	0.0286135	1.05116	0.866068
LEPREL2	leprecan-like 2	0.447104	12.1388	1.10114	0.517885	1.24545	0.401041	0.901607	0.725711
LEPREL4	leprecan-like 4	0.294178	4.26032	0.999481	0.996809	1.34219	0.224108	1.1722	0.532727
LGALS1	lectin, galactoside-binding, soluble, 1	0.873134	102.039	1.22666	0.0536243	1.47541	0.0480684	1.2235	0.300749
LHFP	lipoma HMGIC fusion partner	0.878002	102.087	1.17007	0.185832	1.04274	0.840507	1.16252	0.503831
LIMCH1	LIM and calponin homology domains 1	0.29747	3.80993	1.29775	0.0354213	1.00764	0.974091	1.20145	0.457228
LIX1L	Lix1 homolog (mouse)-like	0.731112	47.9113	1.23861	0.145412	1.52446	0.0845515	1.65003	0.108235
LMO2	LIM domain only 2 (rhombotin-like 1)	0.695331	41.6449	1.30347	0.0328413	1.48291	0.0703984	1.16585	0.527644
LNX1	ligand of numb-protein X 1	-0.440552	9.91607	0.87267	0.32933	0.852001	0.575983	0.659722	0.104749
LOC100128252	hypothetical LOC100128252	0.779441	65.3935	1.48182	0.000488793	1.43194	0.0568779	1.18192	0.488694
LOC100128893	hypothetical LOC100128893	-0.34254	4.84056	0.872968	0.356773	0.776996	0.456306	1.11596	0.700051
LOC100130776	hypothetical LOC100130776	0.441761	11.7575	0.933891	0.642994	1.13841	0.694817	0.552159	0.0984365
LOC100132891	hypothetical LOC100132891	0.777024	64.8639	1.04865	0.722182	0.823852	0.469852	1.0858	0.756161
LOC100288985	Hypothetical protein LOC100288985	0.507153	19.4514	0.971695	0.684283	0.866567	0.313172	1.05011	0.704319
LOC100289019	hypothetical LOC100289019	-0.42189	7.65001	0.934124	0.624104	1.06798	0.810099	1.41471	0.243189
LOC100289410	hypothetical LOC100289410	-0.382583	5.47082	0.868051	0.240371	1.16506	0.53176	1.17554	0.486625
LOC100505971	hypothetical LOC100505971	0.348585	6.18559	1.01287	0.923961	1.13657	0.613397	0.992083	0.973829
LOC100506119 /// LOC100508342	hypothetical LOC100506119 /// hypothetical LOC100508342	0.596475	24.3992	1.31464	0.0457882	1.42164	0.195882	1.33106	0.33497
LOC100506621	hypothetical LOC100506621	0.843911	88.5235	1.06976	0.283207	1.07066	0.531916	1.08256	0.488908
LOC100506844	hypothetical LOC100506844	0.528384	15.1764	1.08177	0.584374	0.940075	0.79779	1.07267	0.803253
LOC100506941	hypothetical LOC100506941	0.588523	22.3514	0.99287	0.959891	1.77626	0.0791063	1.17955	0.517395
LOC100507192	hypothetical LOC100507192	-0.490183	12.4549	0.813083	0.0459453	0.951379	0.81765	1.0219	0.925948
LOC100507263	hypothetical LOC100507263	0.619976	29.2378	1.18052	0.0784268	1.13047	0.474639	1.21007	0.33506
LOC100509635	hypothetical LOC100509635	0.737907	57.5311	1.07097	0.376325	1.07562	0.576644	1.00366	0.979484
LOC100509683	hypothetical LOC100509683	0.644118	30.0464	1.23904	0.0922536	1.03907	0.879317	1.34325	0.331081
LOC113230	hypothetical LOC113230	-0.319834	4.08672	0.796008	0.121028	0.993317	0.979466	0.705883	0.227683
LOC151009	hypothetical LOC151009	-0.364863	4.82857	1.00184	0.989194	1.02258	0.940102	1.66384	0.0455665
LOC202781	hypothetical LOC202781	-0.365393	4.95267	1.04166	0.733	1.00348	0.988274	1.48161	0.105355
LOC375295	hypothetical LOC375295	0.531762	14.6484	1.16268	0.148076	1.29383	0.115696	1.06041	0.791572
LOC399959	hypothetical LOC399959	0.840899	85.8122	1.18359	0.0206841	1.08059	0.531172	1.26664	0.097896
LOC400043	hypothetical LOC400043	0.743985	51.0467	1.10927	0.416664	1.18135	0.527489	1.08458	0.74111
LOC401097	hypothetical protein LOC401097	0.786515	64.4263	1.16191	0.129395	1.06509	0.747686	1.2315	0.258604
LOC541471 /// NCRNA00152	hypothetical LOC541471 /// non-protein coding RNA 152	0.51646	17.4791	1.19613	0.158031	1.57895	0.0687881	1.26526	0.383341
LOC728613 /// PDCD6	programmed cell death 6 pseudogene /// programmed cell death 6	-0.327328	3.66787	0.87229	0.361015	0.705873	0.205336	0.87326	0.648011
LOC730101	hypothetical LOC730101	-0.315616	3.68751	0.822991	0.076474	0.575494	0.0162536	1.00776	0.969709
LOH3CR2A	loss of heterozygosity, 3, chromosomal region 2, gene A	0.667691	34.5579	1.07772	0.575806	1.03217	0.895048	1.10448	0.717448
LOX	lysyl oxidase	0.773221	69.4356	1.12632	0.176128	1.24632	0.177174	1.06396	0.709588
LOXL1	lysyl oxidase-like 1	0.822217	81.6568	1.17811	0.0505917	1.37889	0.0330479	1.14048	0.433952
LPAR1	lysophosphatidic acid receptor 1	0.474797	12.5582	1.09321	0.529454	0.989613	0.972493	1.03555	0.892287
LPPR4	lipid phosphate phosphatase-related protein type 4	0.653085	34.2695	1.09287	0.435458	0.96062	0.854956	1.22199	0.334296
LRCH2	leucine-rich repeats and calponin homology (CH) domain containing 2	0.623683	32.1643	1.07558	0.531809	0.993688	0.977818	1.13706	0.541662
LRP12	low density lipoprotein receptor-related protein 12	0.375665	6.40567	0.929602	0.555219	0.91711	0.754452	1.01968	0.926819
LRRC15	leucine rich repeat containing 15	0.641594	39.904	1.25717	0.0608168	1.34232	0.172596	1.1905	0.513924
LRRC31	leucine rich repeat containing 31	-0.417771	10.2679	0.931387	0.308782	0.789101	0.0815061	0.993078	0.964051
LRRC32	leucine rich repeat containing 32	0.704122	49.07	1.28364	0.053068	1.78445	0.00742754	1.06663	0.792967
LTBP1	latent transforming growth factor beta binding protein 1	0.660383	38.552	1.28083	0.0388126	1.35543	0.110533	0.953276	0.847826
LTBP2	latent transforming growth factor beta binding protein 2	0.761315	61.1188	1.41404	0.00526621	1.50122	0.0688968	1.39151	0.171691
LUM	lumican	0.777177	71.6883	1.11693	0.304467	1.25802	0.229306	1.1197	0.564711
LXN	latexin	0.373927	7.40278	0.944702	0.550371	0.768571	0.194355	0.958391	0.807017
LYVE1	lymphatic vessel endothelial hyaluronan receptor 1	0.607211	28.1445	1.12885	0.287152	1.34292	0.248723	1.21743	0.322489
MAFF	v-maf musculoaponeurotic fibrosarcoma oncogene homolog F (avian)	0.346016	6.06832	1.00102	0.994836	0.901542	0.746244	0.876295	0.666709
MAGED4 /// MAGED4B	melanoma antigen family D, 4 /// melanoma antigen family D, 4B	0.67351	38.2326	1.19535	0.121338	1.29417	0.236252	1.31587	0.175839
MAGEH1	melanoma antigen family H, 1	0.71551	46.1333	1.1921	0.128403	1.25282	0.288759	1.47895	0.0535054
MAN1C1	mannosidase, alpha, class 1C, member 1	0.614509	31.4134	1.24416	0.105826	1.24753	0.359875	1.34792	0.234401
MAP1B	microtubule-associated protein 1B	0.809091	72.3884	1.32188	0.0105498	1.24357	0.237508	1.17929	0.461446
MAP2K6	mitogen-activated protein kinase kinase 6	-0.359195	5.64754	1.06574	0.637769	0.869732	0.602335	1.10415	0.736412
MAP3K8	mitogen-activated protein kinase kinase kinase 8	0.381594	6.88468	0.941497	0.671071	0.557756	0.0459865	0.969641	0.90423
MAP7	microtubule-associated protein 7	-0.496146	12.8107	0.778714	0.0924406	0.935776	0.797254	0.893904	0.732969
MAP7D1	MAP7 domain containing 1	0.704325	44.4847	1.42376	0.0246206	1.76314	0.0394021	1.21606	0.553091
MARCO	macrophage receptor with collagenous structure	0.564638	22.0023	1.37797	0.00592023	1.32591	0.169861	1.00746	0.978543
MATN3	matrilin 3	0.548746	21.1329	1.11366	0.21088	1.2404	0.269764	1.13041	0.514456
MCC	mutated in colorectal cancers	0.821224	76.9592	1.44881	0.00897813	1.33375	0.254686	1.77704	0.0290888
MCTP1	multiple C2 domains, transmembrane 1	0.508976	14.2737	0.866659	0.308879	0.891509	0.694219	1.00649	0.978876
MEF2C	myocyte enhancer factor 2C	0.716795	50.7478	1.1697	0.279705	0.966912	0.911572	1.28476	0.324417
MEIS1	Meis homeobox 1	0.81538	78.3257	1.19551	0.0949081	1.15573	0.392268	1.42277	0.0746176
MEIS2	Meis homeobox 2	0.651683	33.1217	1.0506	0.496401	1.0887	0.515533	1.17841	0.26252
MEIS3P1	Meis homeobox 3 pseudogene 1	0.395508	7.31318	1.14447	0.189672	1.09477	0.62886	1.02571	0.895106
MEOX1	mesenchyme homeobox 1	0.503196	15.9603	0.957533	0.726042	1.17753	0.444974	1.10984	0.631166
METTL7B	methyltransferase like 7B	-0.309289	3.54392	1.0217	0.87111	0.802138	0.424218	1.81335	0.0218174
MFAP2	microfibrillar-associated protein 2	0.738294	59.5726	1.22301	0.0327633	1.40846	0.0231327	1.01517	0.933666
MFAP5	microfibrillar associated protein 5	0.748136	58.1154	1.07177	0.263814	1.29869	0.0374987	0.99791	0.987405
MGC24103	hypothetical MGC24103	0.682455	40.1179	1.06401	0.564303	1.07212	0.691732	0.733985	0.241624
MGP	matrix Gla protein	0.818244	79.6184	1.13442	0.0800469	1.18309	0.172726	1.03179	0.826029
MIR214	microRNA 214	0.566764	20.4519	1.29665	0.0659503	1.18337	0.508354	1.41466	0.17964
MITF	microphthalmia-associated transcription factor	0.859711	92.1273	1.20978	0.1443	1.23184	0.313109	1.14897	0.584415
MLLT11	myeloid/lymphoid or mixed-lineage leukemia (trithorax homolog, Drosophila); translocated to, 11	0.788215	62.7956	1.29123	0.0154597	1.26742	0.175912	1.29982	0.219507
MMP11	matrix metallopeptidase 11 (stromelysin 3)	0.503221	22.1601	1.67622	0.000223516	1.98987	0.00165315	1.3466	0.327263
MMP13	matrix metallopeptidase 13 (collagenase 3)	0.452804	10.6116	1.05564	0.615074	1.12501	0.497601	0.873677	0.622098
MMP14	matrix metallopeptidase 14 (membrane-inserted)	0.685667	46.6053	1.64379	0.00109394	1.72827	0.0394728	1.35487	0.321152
MMRN1	multimerin 1	0.414282	9.6993	1.14811	0.170535	1.21269	0.233443	1.27347	0.157722
MN1	meningioma (disrupted in balanced translocation) 1	0.687261	42.0076	1.29914	0.00755004	1.22575	0.213121	1.19526	0.382293
MOXD1	monooxygenase, DBH-like 1	0.756975	63.1661	1.18979	0.208529	1.09329	0.700652	1.4664	0.169453
MPDZ	multiple PDZ domain protein	0.816838	77.4042	1.25275	0.0464406	1.12717	0.605049	1.68709	0.0176786
MSN	moesin	0.843887	83.0715	1.22508	0.0814493	1.50753	0.0530191	1.28803	0.274293
MUSTN1 /// TMEM110	musculoskeletal, embryonic nuclear protein 1 /// transmembrane protein 110	0.466818	11.7955	1.18217	0.185446	1.33797	0.115807	0.84899	0.599657
MXRA5	matrix-remodelling associated 5	0.791136	75.163	1.09725	0.254797	1.18438	0.195419	1.06635	0.692602
MXRA7	matrix-remodelling associated 7	0.798013	67.9924	1.14435	0.333126	1.17984	0.473776	1.40119	0.243921
MYADM	myeloid-associated differentiation marker	0.560748	18.7185	1.12023	0.376246	0.984717	0.951503	1.28112	0.302272
MYB	v-myb myeloblastosis viral oncogene homolog (avian)	-0.473154	11.4297	0.658281	0.00208101	0.613169	0.126179	0.654714	0.18675
MYH10	myosin, heavy chain 10, non-muscle	0.696995	40.8771	1.08355	0.508476	1.16929	0.436099	1.35638	0.202053
MYOF	myoferlin	0.44714	10.2861	1.19483	0.256801	0.953514	0.869893	1.02637	0.93175
MYRIP	myosin VIIA and Rab interacting protein	-0.409201	8.01696	1.0941	0.504708	1.19036	0.541635	1.22573	0.432604
NAP1L3	nucleosome assembly protein 1-like 3	0.802241	73.5187	1.25662	0.00951231	1.15472	0.333944	1.37338	0.0485322
NAP1L5	nucleosome assembly protein 1-like 5	0.473408	13.324	0.906619	0.406818	0.809652	0.377968	1.03348	0.876239
NAT14	N-acetyltransferase 14 (GCN5-related, putative)	0.318281	4.35689	1.00777	0.956233	0.848023	0.547514	0.817163	0.447777
NBPF11 /// NBPF12 /// NBPF24	neuroblastoma breakpoint family, member 11 /// neuroblastoma breakpoint family, member 12 /// neuroblastoma breakpoint family, member 24	0.396257	7.70291	1.0365	0.801257	0.88361	0.629446	0.858774	0.543789
NDN	necdin homolog (mouse)	0.775994	66.2306	1.19704	0.0608626	1.58159	0.00958034	1.04249	0.795072
NEXN	nexilin (F actin binding protein)	0.763005	62.4091	1.02768	0.712721	1.07119	0.596577	1.08411	0.585666
NFIL3	nuclear factor, interleukin 3 regulated	0.448114	12.1667	0.843178	0.279509	0.639214	0.135349	1.11617	0.700915
NFKBIA	nuclear factor of kappa light polypeptide gene enhancer in B-cells inhibitor, alpha	0.396892	8.62432	1.06032	0.668576	0.930137	0.808323	1.12443	0.643588
NGFRAP1	nerve growth factor receptor (TNFRSF16) associated protein 1	0.383191	4.97331	1.16775	0.111069	1.24306	0.252344	1.16397	0.375485
NID1	nidogen 1	0.587886	27.2366	1.59075	0.00372441	1.66134	0.0699796	1.57587	0.144651
NID2	nidogen 2 (osteonidogen)	0.724149	55.1554	1.15981	0.141103	1.38286	0.0990938	1.25072	0.241498
NINJ2	ninjurin 2	0.404308	6.40328	1.20344	0.128871	1.38772	0.108684	1.05253	0.83724
NKX2-3	NK2 transcription factor related, locus 3 (Drosophila)	0.219151	6.87847	1.14865	0.0832548	1.47943	0.0100465	1.16008	0.32468
NKX3-2	NK3 homeobox 2	0.649918	36.0233	1.31294	0.0409746	1.34932	0.11697	1.21413	0.50838
NNMT	nicotinamide N-methyltransferase	0.880877	100.259	1.06571	0.447157	1.22145	0.196931	1.02207	0.889935
NOX4	NADPH oxidase 4	0.813516	81.5443	1.08305	0.524562	1.03673	0.881517	0.939054	0.815773
NR3C1	nuclear receptor subfamily 3, group C, member 1 (glucocorticoid receptor)	0.798722	72.7776	1.00663	0.948988	1.2778	0.216139	0.994961	0.979678
NRSN2	neurensin 2	0.301806	4.20647	1.36576	0.0341895	2.18475	0.00295831	1.61719	0.0577243
NSUN7	NOP2/Sun domain family, member 7	-0.401074	6.75342	1.04777	0.762596	0.990188	0.973806	0.997725	0.993576
NTAN1	N-terminal asparagine amidase	0.41948	7.35419	0.942122	0.700014	1.00666	0.981229	0.885681	0.64093
NTM	neurotrimin	0.827092	89.8062	1.19859	0.112151	1.3449	0.111869	1.08149	0.727063
NUAK1	NUAK family, SNF1-like kinase, 1	0.793926	70.1624	1.05567	0.631249	1.27555	0.148638	0.946364	0.806728
NXN	nucleoredoxin	0.869815	96.9606	1.13306	0.170591	1.28461	0.0913608	1.16914	0.398933
OCLN	occludin	-0.353155	5.94636	0.594817	0.000172287	0.462792	0.0136675	0.77823	0.41336
ODZ4	odz, odd Oz/ten-m homolog 4 (Drosophila)	0.675289	44.0824	1.27049	0.0295743	1.41136	0.055924	1.11864	0.614288
OLFML1	olfactomedin-like 1	0.847143	90.8126	1.23025	0.0479405	1.40345	0.0744884	1.14291	0.49379
OLFML2A	olfactomedin-like 2A	0.525404	21.2556	1.19067	0.163552	1.31254	0.198166	1.81965	0.010656
OLFML2B	olfactomedin-like 2B	0.865593	99.9768	1.11006	0.224631	1.25447	0.120558	0.920022	0.633878
OLFML3	olfactomedin-like 3	0.653445	37.689	1.12052	0.202793	1.36392	0.0423297	0.997189	0.987645
OLR1	oxidized low density lipoprotein (lectin-like) receptor 1	0.626824	32.2807	1.06481	0.329655	1.12235	0.381455	1.12445	0.378215
OMD	osteomodulin	0.551626	20.4361	1.18785	0.0638955	1.2782	0.292287	1.14071	0.552689
OSBPL1A	oxysterol binding protein-like 1A	0.312812	3.92538	0.978556	0.885998	0.738076	0.273881	0.771749	0.402152
OSMR	oncostatin M receptor	0.834606	80.8035	1.23041	0.0880862	1.16824	0.504662	1.56945	0.0564949
P2RY14	purinergic receptor P2Y, G-protein coupled, 14	0.42291	13.26	1.00738	0.929198	1.25978	0.177722	1.05709	0.698923
PALLD	Palladin, cytoskeletal associated protein	0.759896	59.738	1.09825	0.483738	1.15881	0.513283	1.20251	0.47303
PAM	peptidylglycine alpha-amidating monooxygenase	0.508468	13.9031	0.941381	0.670067	0.941278	0.797935	0.974609	0.930089
PANK1	pantothenate kinase 1	-0.426698	9.36846	0.774759	0.021649	0.673628	0.118143	1.09717	0.680706
PANX1	pannexin 1	0.423189	10.3276	0.854063	0.216979	0.726705	0.225425	1.28497	0.312423
PAPLN	papilin, proteoglycan-like sulfated glycoprotein	0.489539	15.0578	1.17537	0.28746	1.28797	0.399207	1.06516	0.81591
PAQR8	progestin and adipoQ receptor family member VIII	-0.382314	6.94961	0.892176	0.33417	0.910273	0.701619	0.792473	0.327723
PCDH17	protocadherin 17	0.685261	46.1207	1.0258	0.8376	1.09481	0.703145	1.36654	0.187316
PCDH18	protocadherin 18	0.249883	7.56166	1.34613	0.0243694	1.01835	0.944108	1.37747	0.186951
PCDH7	protocadherin 7	0.79918	70.3885	1.44429	0.0100635	1.42227	0.146862	1.34385	0.290405
PCDHB7	protocadherin beta 7	0.612963	24.7115	1.33945	0.0400233	0.980027	0.939271	1.84339	0.0197461
PCDHGA1 /// PCDHGA10 /// PCDHGA11 /// PCDHGA12 /// PCDHGA2 /// PCDHGA3 /// PCDHGA4 /// PCDHGA5 /// PCDHGA6 /// PCDHGA7 /// PCDHGA8 /// PCDHGA9 /// PCDHGB1 /// PCDHGB2 /// PCDHGB3 /// PCDHGB4 /// PCDHGB5 /// PCDHGB6 /// PCDHGB7 /// PCDHGC3 /// PCDHGC4 /// PCDHGC5	protocadherin gamma subfamily A, 1 /// protocadherin gamma subfamily A, 10 /// protocadherin gamma subfamily A, 11 /// protocadherin gamma subfamily A, 12 /// protocadherin gamma subfamily A, 2 /// protocadherin gamma subfamily A, 3 /// protocadherin gamma subfamily A, 4 /// protocadherin gamma subfamily A, 5 /// protocadherin gamma subfamily A, 6 /// protocadherin gamma subfamily A, 7 /// protoc…	0.557675	19.8964	1.63908	0.000134419	1.28428	0.259695	1.51317	0.108252
PCOLCE	procollagen C-endopeptidase enhancer	0.859083	101.632	1.19075	0.0743833	1.56988	0.00732359	1.0104	0.955067
PCSK5	proprotein convertase subtilisin/kexin type 5	0.602624	22.8732	1.17383	0.157521	1.20244	0.412288	1.35024	0.157331
PDE10A	phosphodiesterase 10A	0.408066	7.58417	0.790374	0.159273	0.780335	0.487831	0.958991	0.939346
PDGFC	platelet derived growth factor C	0.802188	77.619	1.19305	0.0398502	1.13545	0.396607	1.31342	0.0812269
PDGFD	platelet derived growth factor D	0.282984	5.38469	1.63808	0.000216367	0.948946	0.850137	1.83052	0.0192912
PDGFRB	platelet-derived growth factor receptor, beta polypeptide	0.811804	85.3413	1.26552	0.0433144	1.47874	0.0505755	0.977049	0.914555
PDGFRL	platelet-derived growth factor receptor-like	0.682068	38.7786	0.98803	0.88768	1.03734	0.825475	0.920012	0.694573
PDLIM3	PDZ and LIM domain 3	0.781144	64.8112	1.19368	0.131015	0.997017	0.989259	1.08387	0.756767
PDPN	podoplanin	0.756973	64.7998	1.10488	0.499159	1.43586	0.191916	1.21154	0.480954
PDZRN3	PDZ domain containing ring finger 3	0.436323	8.48181	1.13209	0.411529	1.08555	0.759886	1.1317	0.685195
PECAM1	platelet/endothelial cell adhesion molecule	0.818897	79.23	1.09337	0.529949	1.17426	0.558322	1.40446	0.178389
PFKFB3	6-phosphofructo-2-kinase/fructose-2,6-biphosphatase 3	0.461446	15.2092	0.985066	0.898958	0.782547	0.323466	1.07633	0.765768
PGCP	plasma glutamate carboxypeptidase	0.675198	37.1918	1.18963	0.14651	1.698	0.0255735	1.001	0.996809
PHLDA3	pleckstrin homology-like domain, family A, member 3	0.565882	20.3918	1.33286	0.0478529	1.28573	0.31543	1.19401	0.562095
PI15	peptidase inhibitor 15	0.536484	19.2582	0.932459	0.550264	1.06688	0.816237	1.13433	0.568419
PIM1	pim-1 oncogene	0.437529	8.40094	1.11958	0.458978	1.05083	0.864566	1.08482	0.7581
PJA2	praja ring finger 2	0.401433	10.7671	1.15128	0.364388	0.844604	0.566777	1.13571	0.666207
PKD2	polycystic kidney disease 2 (autosomal dominant)	0.794076	71.6531	1.03272	0.748874	0.966435	0.833458	1.14031	0.510673
PKIG	protein kinase (cAMP-dependent, catalytic) inhibitor gamma	0.42238	9.72574	0.976154	0.866491	0.996176	0.988587	0.786379	0.344274
PKN1	protein kinase N1	0.322145	4.67881	1.09844	0.523384	1.38214	0.271448	0.876405	0.614835
PLA1A	phospholipase A1 member A	0.44102	9.17191	1.02125	0.798706	1.08207	0.639589	1.03474	0.82921
PLA2G4C	phospholipase A2, group IVC (cytosolic, calcium-independent)	0.516001	13.5982	0.995065	0.972275	1.05644	0.823637	1.237	0.431812
PLAT	plasminogen activator, tissue	0.585966	27.6816	1.44592	0.000137161	1.51197	0.0323456	1.42774	0.0765108
PLAU	plasminogen activator, urokinase	0.638354	37.214	1.19841	0.079292	1.28505	0.204325	1.10918	0.604182
PLEKHA6	pleckstrin homology domain containing, family A member 6	-0.355539	5.22521	1.00779	0.960051	1.42875	0.229002	0.864699	0.650394
PLEKHG6	pleckstrin homology domain containing, family G (with RhoGef domain) member 6	-0.430272	9.85423	0.964817	0.797741	1.19586	0.506522	0.915873	0.762186
PLK2	polo-like kinase 2	0.508541	16.5021	1.06767	0.430564	0.835915	0.383945	1.46507	0.0333549
PLOD2	procollagen-lysine, 2-oxoglutarate 5-dioxygenase 2	0.343475	5.15141	0.897849	0.307879	0.690432	0.0608118	0.952209	0.820893
PLS1	plastin 1	-0.433241	11.4359	0.831899	0.139496	0.888042	0.67052	1.09956	0.708397
PLS3	plastin 3	0.342312	5.03395	1.18047	0.187057	1.14303	0.568977	1.17953	0.479786
PLSCR4	phospholipid scramblase 4	0.399772	9.96656	1.10865	0.33215	1.14164	0.485151	1.34214	0.131971
PLTP	phospholipid transfer protein	0.38383	6.124	1.09204	0.333016	1.11082	0.529446	0.890599	0.513526
PLVAP	plasmalemma vesicle associated protein	0.496406	19.1268	1.29028	0.0812781	1.57672	0.0710261	1.15616	0.592665
PLXDC2	plexin domain containing 2	0.794279	69.3526	1.08621	0.403121	1.20661	0.245724	0.937106	0.754734
PMP22	peripheral myelin protein 22	0.839637	83.1175	1.05334	0.586433	1.27975	0.178457	1.00918	0.963121
PNMA1	paraneoplastic antigen MA1	0.621951	28.3098	1.02493	0.805351	1.09384	0.643161	1.15378	0.479897
PNMAL1	PNMA-like 1	0.64436	32.9004	1.23668	0.0364271	1.16407	0.373555	1.39607	0.097657
PODXL	podocalyxin-like	0.43163	8.56841	1.08593	0.534076	1.19088	0.467196	1.21447	0.503917
POSTN	periostin, osteoblast specific factor	0.785003	75.1947	1.08911	0.376238	1.29607	0.118515	0.947616	0.773788
PPAP2A	phosphatidic acid phosphatase type 2A	0.547215	24.0022	1.21068	0.132428	1.48022	0.11072	1.18242	0.463483
PPAP2B	phosphatidic acid phosphatase type 2B	0.519276	16.4668	1.46377	0.00223358	1.74814	0.0387163	1.56871	0.0542837
PPAP2C	phosphatidic acid phosphatase type 2C	-0.284722	3.55456	1.00287	0.979119	1.30487	0.253978	0.81142	0.329753
PPAPDC1A	phosphatidic acid phosphatase type 2 domain containing 1A	0.771795	71.9992	1.15457	0.0423321	1.29516	0.0247808	1.09776	0.547063
PPIC	peptidylprolyl isomerase C (cyclophilin C)	0.38922	6.32759	1.20273	0.209928	1.24025	0.427228	1.11606	0.672896
PPP1R16A	protein phosphatase 1, regulatory (inhibitor) subunit 16A	-0.309326	3.63221	0.981816	0.892801	0.961504	0.892347	0.819707	0.491879
PPP1R1B	protein phosphatase 1, regulatory (inhibitor) subunit 1B	-0.421273	8.15527	0.883882	0.145478	0.961219	0.851303	0.8724	0.412859
PPP1R3C	protein phosphatase 1, regulatory (inhibitor) subunit 3C	0.717924	48.8978	1.43259	0.0106533	1.86194	0.00958112	1.70779	0.0738984
PRICKLE1	prickle homolog 1 (Drosophila)	0.82049	77.8477	1.43767	0.0107174	1.40611	0.141173	1.15674	0.691548
PRICKLE2	prickle homolog 2 (Drosophila)	0.786318	65.8781	1.17693	0.164528	1.15033	0.472979	1.11882	0.620651
PRKAR2B	protein kinase, cAMP-dependent, regulatory, type II, beta	0.435177	11.5273	0.989468	0.886956	0.914333	0.624192	1.14657	0.34025
PRKCDBP	protein kinase C, delta binding protein	0.793068	68.989	1.14107	0.171507	1.4429	0.034423	1.03063	0.879515
PRKD1	protein kinase D1	0.815151	74.2545	1.2832	0.104578	1.39267	0.170039	1.31318	0.400207
PRNP	prion protein	0.494549	12.4826	1.0435	0.724447	1.19422	0.411077	0.969307	0.89343
PRR15L	proline rich 15-like	-0.414313	7.48215	0.777775	0.00689743	0.761651	0.395682	0.796698	0.396594
PRR16	proline rich 16	0.726104	52.9979	0.989241	0.933643	1.03557	0.905141	1.07998	0.744826
PRR24	proline rich 24	0.562849	24.3605	1.21343	0.218444	1.50377	0.116607	0.963376	0.900222
PRRX1	paired related homeobox 1	0.824023	83.2803	1.0527	0.516684	1.15041	0.32754	1.00358	0.98241
PTGDS	prostaglandin D2 synthase 21kDa (brain)	0.504731	16.936	1.15857	0.150898	1.77463	0.00305964	0.985477	0.938461
PTGIS	prostaglandin I2 (prostacyclin) synthase	0.740242	54.6072	1.21916	0.127708	1.05318	0.821739	1.47065	0.162098
PTGS1	prostaglandin-endoperoxide synthase 1 (prostaglandin G/H synthase and cyclooxygenase)	0.537497	18.296	1.03641	0.783171	1.34946	0.249276	1.24833	0.276961
PTPLAD2	protein tyrosine phosphatase-like A domain containing 2	0.714684	49.8821	1.16151	0.132049	1.20555	0.294087	1.21219	0.281626
PTRF	polymerase I and transcript release factor	0.877294	101.104	1.24363	0.0515507	1.42693	0.0487531	1.28177	0.259972
PTX3	pentraxin 3, long	0.447175	9.17602	1.08537	0.443249	0.889202	0.65854	0.832489	0.482833
PXDN	peroxidasin homolog (Drosophila)	0.812853	80.272	1.10377	0.335093	1.20063	0.282011	1.14118	0.51161
PXMP2	peroxisomal membrane protein 2, 22kDa	-0.330164	4.33025	0.786844	0.107108	1.11198	0.699492	0.859939	0.58885
QKI	quaking homolog, KH domain RNA binding (mouse)	0.850478	87.958	1.32692	0.0589292	1.09296	0.754177	1.67599	0.0809167
RAB23	RAB23, member RAS oncogene family	0.492714	14.6762	0.967303	0.799472	0.893312	0.623292	0.953577	0.849503
RAB31	RAB31, member RAS oncogene family	0.895735	114.182	1.07661	0.379856	1.2524	0.111584	0.96087	0.80436
RAB34	RAB34, member RAS oncogene family	0.904003	113.281	1.16052	0.143279	1.31549	0.104208	1.15936	0.433407
RABAC1	Rab acceptor 1 (prenylated)	0.418131	9.01328	1.22241	0.172749	1.13535	0.643259	1.12801	0.679482
RAI14	retinoic acid induced 14	0.750295	57.0681	1.06783	0.54214	1.09548	0.63174	1.29328	0.236157
RAMP1	receptor (G protein-coupled) activity modifying protein 1	0.4691	11.6994	1.01291	0.881648	0.990055	0.953806	1.21382	0.344821
RAMP2	receptor (G protein-coupled) activity modifying protein 2	0.465263	14.3092	1.16931	0.302593	1.54379	0.0851075	1.32702	0.303242
RARRES2	retinoic acid receptor responder (tazarotene induced) 2	0.789047	69.1272	1.15935	0.115747	1.40977	0.0369431	1.17244	0.373578
RBM24	RNA binding motif protein 24	0.279466	3.71719	1.04889	0.638622	1.30286	0.320795	0.956395	0.815539
RBMS1	RNA binding motif, single stranded interacting protein 1	0.719222	49.1752	1.10395	0.330199	1.31322	0.105265	0.988694	0.952639
RBP7	retinol binding protein 7, cellular	0.569888	20.9773	1.24039	0.0728975	1.37999	0.17535	1.02495	0.91214
RCN3	reticulocalbin 3, EF-hand calcium binding domain	0.771335	70.1176	1.29733	0.0492514	1.54275	0.0367158	1.11975	0.68565
RDX	radixin	0.556577	20.0094	1.20092	0.164749	1.21443	0.445945	1.55946	0.0600429
RGL1	ral guanine nucleotide dissociation stimulator-like 1	0.631271	29.2384	1.19015	0.211665	1.07228	0.787526	1.05466	0.833496
RGS16	regulator of G-protein signaling 16	0.611482	31.2178	1.18944	0.277924	0.831484	0.613062	1.07213	0.806222
RGS2	regulator of G-protein signaling 2, 24kDa	0.693741	43.9229	1.01205	0.873429	0.969835	0.84868	0.986462	0.923098
RGS4	regulator of G-protein signaling 4	0.62283	25.6614	1.32966	0.0131802	1.01834	0.935956	1.39155	0.0735303
RGS5	regulator of G-protein signaling 5	0.296134	8.80341	1.3752	0.00421255	1.15879	0.44342	2.01371	0.00587108
RHPN2	rhophilin, Rho GTPase binding protein 2	-0.361565	4.8574	0.696454	0.00779022	0.591256	0.0679256	0.704181	0.187748
RNF157	ring finger protein 157	-0.36905	5.0914	0.676301	0.00994028	1.16596	0.62455	0.649053	0.124582
ROBO1	roundabout, axon guidance receptor, homolog 1 (Drosophila)	0.540064	18.787	0.925234	0.374191	0.900222	0.483572	0.983984	0.920231
ROR1	receptor tyrosine kinase-like orphan receptor 1	0.497198	12.3213	1.0867	0.570892	0.793569	0.49383	1.36524	0.256476
RRAGD	Ras-related GTP binding D	0.434836	7.92895	1.01702	0.860637	1.48815	0.0273966	0.862202	0.418026
RRAS	related RAS viral (r-ras) oncogene homolog	0.482123	12.6501	1.31224	0.0768014	1.53335	0.130561	0.964881	0.910582
RSPO3	R-spondin 3 homolog (Xenopus laevis)	0.690364	40.1655	1.08009	0.304608	1.1167	0.317575	1.19228	0.252308
RTN1	reticulon 1	0.584443	22.1667	1.04243	0.702115	1.18889	0.384056	1.13105	0.546124
RTN2	reticulon 2	0.403931	6.38158	1.21455	0.155159	1.17893	0.590754	1.2994	0.257483
S100A3	S100 calcium binding protein A3	0.39553	7.14693	1.25492	0.0889032	1.20036	0.35018	1.35172	0.402732
S100A4	S100 calcium binding protein A4	0.562154	19.1663	1.16265	0.05785	1.22587	0.154491	1.16381	0.31289
S1PR3	sphingosine-1-phosphate receptor 3	0.778471	63.0821	1.39594	0.0224753	1.38373	0.149871	1.47406	0.157509
SCG2	secretogranin II	0.592267	22.9991	1.2137	0.0104367	1.05401	0.745416	1.15859	0.320782
SCUBE2	signal peptide, CUB domain, EGF-like 2	0.532468	18.7795	1.1961	0.110134	1.26434	0.235194	1.07562	0.755039
SDC2	syndecan 2	0.844262	89.2743	1.14699	0.160013	1.39573	0.0804921	1.23208	0.293477
SDC3	syndecan 3	0.313872	4.29849	1.22205	0.197108	1.32485	0.33653	1.77908	0.0654667
SELE	selectin E	0.50299	15.543	0.971222	0.738114	0.996589	0.98575	1.11867	0.495693
SELENBP1	selenium binding protein 1	-0.427775	10.401	0.879886	0.243398	0.868778	0.538798	0.736509	0.141463
SELM	selenoprotein M	0.72115	47.5184	1.03993	0.669445	1.10431	0.54352	1.03402	0.848614
SEMA3G	sema domain, immunoglobulin domain (Ig), short basic domain, secreted, (semaphorin) 3G	0.432818	9.70193	1.04994	0.709637	1.09439	0.716288	1.08466	0.740273
SERPINE1	serpin peptidase inhibitor, clade E (nexin, plasminogen activator inhibitor type 1), member 1	0.684452	42.5014	1.2186	0.0342614	1.25713	0.209738	1.17537	0.388085
SERPINF1	serpin peptidase inhibitor, clade F (alpha-2 antiplasmin, pigment epithelium derived factor), member 1	0.871409	99.4	1.16151	0.0661297	1.44643	0.0146694	1.03929	0.811805
SERPING1	serpin peptidase inhibitor, clade G (C1 inhibitor), member 1	0.852521	88.8696	1.08958	0.292548	1.26556	0.108294	1.12117	0.476366
SERPINH1	serpin peptidase inhibitor, clade H (heat shock protein 47), member 1, (collagen binding protein 1)	0.715091	52.9707	1.33054	0.0343701	1.54959	0.0849543	1.35139	0.242074
SFRP2	secreted frizzled-related protein 2	0.837478	86.5922	1.04516	0.309428	1.16708	0.0435511	0.939184	0.46509
SFRP4	secreted frizzled-related protein 4	0.767222	70.6832	1.08134	0.146686	1.10216	0.273806	1.02093	0.850131
SGCB	sarcoglycan, beta (43kDa dystrophin-associated glycoprotein)	0.406083	9.53783	0.983723	0.90969	0.848859	0.632688	1.36622	0.291575
SGCE	sarcoglycan, epsilon	0.766101	60.8403	1.18216	0.0543578	1.06583	0.66981	1.27019	0.135437
SGIP1	SH3-domain GRB2-like (endophilin) interacting protein 1	0.647074	35.2277	1.39644	0.00400345	1.17683	0.508204	1.60674	0.02559
SGK1	serum/glucocorticoid regulated kinase 1	0.525668	16.7331	1.13858	0.219032	1.05726	0.817356	1.21922	0.2915
SH3BGRL	SH3 domain binding glutamic acid-rich protein like	0.406816	10.2343	1.2884	0.0549846	1.0493	0.86174	1.22196	0.459563
SH3BP5	SH3-domain binding protein 5 (BTK-associated)	0.73678	48.5938	1.00796	0.955326	1.21229	0.471309	0.79463	0.393548
SH3RF3	SH3 domain containing ring finger 3	0.534254	16.3798	0.983258	0.906571	1.25983	0.377356	0.936772	0.811542
SHANK3	SH3 and multiple ankyrin repeat domains 3	0.559823	20.1507	0.986564	0.918752	1.2174	0.398306	0.865683	0.565398
SHE	Src homology 2 domain containing E	0.689477	44.4242	1.05096	0.7456	1.1295	0.656467	1.72147	0.0556336
SHISA2	shisa homolog 2 (Xenopus laevis)	0.493529	19.1335	1.09514	0.206592	1.14746	0.26437	1.09211	0.541115
SLC16A2	solute carrier family 16, member 2 (monocarboxylic acid transporter 8)	0.557912	17.8807	1.14658	0.326248	0.9981	0.994136	1.45829	0.209543
SLC20A1	solute carrier family 20 (phosphate transporter), member 1	0.42888	9.2553	1.03553	0.826366	0.858989	0.62999	0.974013	0.936884
SLC22A5	solute carrier family 22 (organic cation/carnitine transporter), member 5	-0.387622	6.3322	0.873251	0.335836	1.1287	0.681319	0.909913	0.719546
SLC24A3	solute carrier family 24 (sodium/potassium/calcium exchanger), member 3	0.691263	46.2371	1.04332	0.65707	1.19773	0.291393	0.99555	0.980633
SLC27A2	solute carrier family 27 (fatty acid transporter), member 2	-0.382061	6.07356	0.785274	0.0157857	0.830274	0.34782	1.04218	0.847983
SLC27A3	solute carrier family 27 (fatty acid transporter), member 3	0.364861	5.87319	1.00883	0.953651	1.29342	0.375538	1.1715	0.560428
SLC2A14 /// SLC2A3	solute carrier family 2 (facilitated glucose transporter), member 14 /// solute carrier family 2 (facilitated glucose transporter), member 3	0.670802	41.5322	1.09348	0.29582	1.26564	0.205607	1.13799	0.420439
SLC2A3	solute carrier family 2 (facilitated glucose transporter), member 3	0.68406	44.6068	1.09685	0.258426	1.19945	0.321094	1.13807	0.397089
SLC2A6	solute carrier family 2 (facilitated glucose transporter), member 6	0.420171	8.96344	1.058	0.711718	1.63148	0.109401	0.721975	0.264379
SLC43A3	solute carrier family 43, member 3	0.48735	12.6484	1.04037	0.698872	1.06746	0.765489	1.98183	0.00172034
SLC5A1	solute carrier family 5 (sodium/glucose cotransporter), member 1	-0.374861	5.39975	1.00118	0.990904	1.18188	0.493005	0.883308	0.572463
SLFN11	schlafen family member 11	0.720145	46.3132	1.00523	0.957427	1.0412	0.848551	1.30826	0.208839
SLFN12	schlafen family member 12	0.554941	17.1328	1.03583	0.817497	0.84601	0.558753	0.98672	0.964459
SLIT2	slit homolog 2 (Drosophila)	0.761756	61.2153	1.17364	0.0940078	1.10014	0.561607	1.03091	0.874881
SLN	sarcolipin	0.344693	5.23374	0.964709	0.79383	0.715875	0.431109	1.26195	0.418298
SMAGP	small cell adhesion glycoprotein	-0.414323	7.6187	0.875797	0.320904	0.973683	0.923507	0.603091	0.065162
SMARCA1	SWI/SNF related, matrix associated, actin dependent regulator of chromatin, subfamily a, member 1	0.660906	32.8907	1.29836	0.0216063	1.18642	0.439654	1.64128	0.0170275
SNAI2	snail homolog 2 (Drosophila)	0.808831	76.403	1.09915	0.263616	1.1992	0.249154	1.13015	0.462766
SNRPN /// SNURF	small nuclear ribonucleoprotein polypeptide N /// SNRPN upstream reading frame	0.406831	6.48447	1.23313	0.0252297	1.18852	0.29939	1.2409	0.21363
SOAT1	sterol O-acyltransferase 1	0.37957	6.16375	0.927119	0.55771	1.06805	0.814864	1.04797	0.837033
SORCS2	sortilin-related VPS10 domain containing receptor 2	0.506825	17.1848	1.27775	0.0926087	1.95498	0.012682	0.861345	0.595504
SORD	sorbitol dehydrogenase	-0.325619	4.19564	0.694722	0.00718612	0.688125	0.161107	0.768173	0.259527
SOX7	SRY (sex determining region Y)-box 7	0.646379	31.813	1.07086	0.636684	0.90411	0.740539	1.29218	0.344441
SPARC	secreted protein, acidic, cysteine-rich (osteonectin)	0.895017	118.269	1.19793	0.0648791	1.4105	0.0406343	1.17658	0.375886
SPARCL1	SPARC-like 1 (hevin)	0.777305	68.4929	1.14691	0.0956706	1.18397	0.198699	1.18214	0.258052
SPHK1	sphingosine kinase 1	0.709869	50.6575	1.03059	0.788285	1.2989	0.269014	0.862332	0.599185
SPOCK1	sparc/osteonectin, cwcv and kazal-like domains proteoglycan (testican) 1	0.872659	104.355	1.10295	0.13789	1.19076	0.0917063	1.06188	0.637224
SPON1	spondin 1, extracellular matrix protein	0.487579	12.197	1.0445	0.592251	1.07242	0.664536	1.05027	0.775455
SPON2	spondin 2, extracellular matrix protein	0.765224	65.0699	1.23982	0.0293109	1.44069	0.0251253	1.04572	0.811667
SPP1	Secreted phosphoprotein 1	0.570332	24.7482	1.00356	0.955664	1.11148	0.411592	0.907488	0.464645
SPSB1	splA/ryanodine receptor domain and SOCS box containing 1	0.629488	31.8625	1.33967	0.0543566	1.66818	0.0370092	1.167	0.63965
SRGAP2P1	SLIT-ROBO Rho GTPase activating protein 2 pseudogene 1	0.6735	38.1536	1.21225	0.173048	1.14319	0.622976	1.48914	0.170799
SRPX	sushi-repeat-containing protein, X-linked	0.727712	48.668	1.05653	0.434242	1.31536	0.0453133	1.05244	0.687676
SSPN	Sarcospan (Kras oncogene-associated gene)	0.716747	49.7054	1.34796	0.0183673	1.08837	0.72279	1.4283	0.119191
ST6GALNAC5	ST6 (alpha-N-acetyl-neuraminyl-2,3-beta-galactosyl-1,3)-N-acetylgalactosaminide alpha-2,6-sialyltransferase 5	0.794769	72.0466	0.96789	0.820515	0.967737	0.898697	1.02777	0.923227
STC1	stanniocalcin 1	0.512762	20.184	0.95262	0.645982	0.906335	0.669931	1.20916	0.31052
STEAP4	STEAP family member 4	0.60361	25.8658	1.03174	0.841093	1.36055	0.386716	0.984344	0.960403
STMN2	stathmin-like 2	0.323488	6.99354	1.24737	0.00862126	1.34042	0.0756179	1.19677	0.219141
STOM	stomatin	0.717489	45.4117	1.10551	0.516765	1.19404	0.53353	1.27435	0.399001
STON1	stonin 1	0.835113	84.0258	1.2972	0.030858	1.27715	0.20223	1.2021	0.43696
STX19	syntaxin 19	-0.385339	8.24137	0.940983	0.537699	0.734696	0.166625	0.947794	0.761818
STX3	syntaxin 3	-0.352657	4.71345	0.964127	0.809687	1.07249	0.805642	1.31932	0.298499
STXBP6	syntaxin binding protein 6 (amisyn)	-0.353365	4.59269	0.839281	0.19016	0.627781	0.0545526	1.31728	0.302546
SULF1	sulfatase 1	0.849418	98.6574	1.07511	0.315671	1.15626	0.231529	1.0565	0.68955
SULF2	sulfatase 2	0.426125	8.19085	1.2246	0.0865477	1.58934	0.0338491	1.06046	0.754081
SYNC	syncoilin, intermediate filament protein	0.827634	81.7916	1.10318	0.275381	1.24048	0.104739	0.970964	0.86915
SYT11	synaptotagmin XI	0.824951	75.8852	1.10092	0.511341	1.22363	0.418372	1.27366	0.37459
TBC1D9	TBC1 domain family, member 9 (with GRAM domain)	0.504223	14.2969	1.11504	0.462983	1.41678	0.218621	0.961489	0.883806
TCEAL3	transcription elongation factor A (SII)-like 3	0.70395	42.19	1.22443	0.0910109	1.20418	0.360325	1.63088	0.0339739
TCEAL4	transcription elongation factor A (SII)-like 4	0.371478	5.96713	1.52795	0.0070729	1.37917	0.205789	2.2873	0.0124344
TCEAL7	transcription elongation factor A (SII)-like 7	0.797598	73.7212	1.20744	0.0326855	1.12671	0.426111	1.263	0.148563
TCF21	transcription factor 21	0.43003	16.3196	1.26377	0.0594778	1.77726	0.0210633	1.22055	0.35264
TCF4	transcription factor 4	0.810452	78.0743	1.21526	0.101788	1.08458	0.660026	1.40206	0.153648
TDO2	tryptophan 2,3-dioxygenase	0.420591	7.72107	0.89149	0.338702	0.854455	0.455515	1.08271	0.709025
TFPI	tissue factor pathway inhibitor (lipoprotein-associated coagulation inhibitor)	0.5782	22.5575	1.04981	0.689839	0.914402	0.749467	1.49858	0.069441
TFPI2	tissue factor pathway inhibitor 2	0.28388	3.99866	0.939921	0.476788	1.09861	0.685769	1.05618	0.728679
TGFB1I1	transforming growth factor beta 1 induced transcript 1	0.80007	76.2051	1.29514	0.00608468	1.48277	0.00473738	1.25844	0.207631
TGFBR1	transforming growth factor, beta receptor 1	0.498331	16.5106	0.904723	0.488768	0.808067	0.417997	1.31001	0.352665
THBD	thrombomodulin	0.807204	73.1219	1.20589	0.202577	1.58484	0.0885196	1.30347	0.354363
THBS1	thrombospondin 1	0.726642	50.4958	1.11115	0.339236	1.23995	0.259488	1.40862	0.100823
THBS2	thrombospondin 2	0.82719	90.9064	1.07944	0.214046	1.18569	0.0871635	1.0369	0.763627
THBS3	thrombospondin 3	0.647054	33.0328	1.36373	0.0452925	1.4898	0.147788	0.782843	0.430256
THY1	Thy-1 cell surface antigen	0.852137	101.366	1.26616	0.0299764	1.58198	0.0117634	1.08203	0.699218
TICAM2 /// TMED7-TICAM2	toll-like receptor adaptor molecule 2 /// TMED7-TICAM2 readthrough	0.595534	24.9245	0.946822	0.721224	1.0036	0.990427	1.15245	0.698686
TIMP1	TIMP metallopeptidase inhibitor 1	0.715607	48.7631	1.15991	0.223138	1.64132	0.0323397	1.07332	0.762216
TIMP2	TIMP metallopeptidase inhibitor 2	0.913984	118.37	1.22535	0.04771	1.43001	0.0365521	1.12234	0.558485
TIMP3	TIMP metallopeptidase inhibitor 3	0.757005	63.5384	1.25188	0.0135033	1.58661	0.00324806	1.03173	0.863781
TLR4	toll-like receptor 4	0.284299	3.76612	1.16111	0.142346	0.933777	0.696856	0.979532	0.912548
TLR5	toll-like receptor 5	0.438823	8.62557	1.10644	0.503191	1.02432	0.928141	1.23206	0.525051
TM4SF18	transmembrane 4 L six family member 18	0.469732	14.9746	1.09235	0.501575	0.912933	0.774904	1.55591	0.0335888
TMC5	transmembrane channel-like 5	-0.438384	8.15433	1.0782	0.507211	0.9106	0.688125	0.959029	0.848805
TMEM119	transmembrane protein 119	0.698033	47.7377	1.1609	0.127713	1.56636	0.0279824	0.963045	0.83433
TMEM141	transmembrane protein 141	-0.295742	3.55442	0.802695	0.0939219	0.932351	0.777567	0.878093	0.615815
TMEM158	transmembrane protein 158 (gene/pseudogene)	0.45198	11.7038	1.04293	0.667833	1.33123	0.144082	1.00718	0.966635
TMEM22	transmembrane protein 22	0.436268	7.98333	1.06269	0.62336	0.787661	0.481126	1.22137	0.268085
TMEM45A	transmembrane protein 45A	0.749578	56.4864	0.991322	0.899402	0.981813	0.895915	1.09011	0.533323
TMEM45B	transmembrane protein 45B	-0.36041	5.1493	0.854256	0.106141	0.918902	0.71583	1.03168	0.892359
TMEM47	transmembrane protein 47	0.747572	58.284	1.09898	0.284734	1.12457	0.420388	1.16887	0.322958
TMEM90B	transmembrane protein 90B	0.731342	55.3426	1.30938	0.0372223	1.57844	0.0411337	1.13341	0.631914
TMPRSS2	transmembrane protease, serine 2	-0.423104	8.65086	0.927534	0.624649	1.21922	0.530124	1.30669	0.410361
TMSB15A	thymosin beta 15a	0.298682	5.3227	1.19708	0.0770846	1.06665	0.726489	1.23031	0.225808
TNC	tenascin C	0.692	43.4087	1.02237	0.789301	1.16326	0.28312	1.13518	0.424049
TNFAIP3	tumor necrosis factor, alpha-induced protein 3	0.410525	9.47315	0.993168	0.956354	0.806086	0.440751	1.0494	0.828367
TNFAIP6	tumor necrosis factor, alpha-induced protein 6	0.760774	66.5205	0.96685	0.608894	1.10492	0.415828	0.970542	0.827971
TNFRSF12A	tumor necrosis factor receptor superfamily, member 12A	0.234434	3.15215	1.26771	0.0804649	1.32163	0.243637	0.898423	0.680572
TNFSF4	tumor necrosis factor (ligand) superfamily, member 4	0.732329	56.9924	1.12315	0.184205	1.0665	0.6964	1.0717	0.678239
TPBG	trophoblast glycoprotein	0.4875	12.9598	1.17506	0.219874	1.24424	0.415229	1.10741	0.685628
TPST1	tyrosylprotein sulfotransferase 1	0.782988	60.8422	1.15171	0.259803	1.29178	0.255181	1.08946	0.72108
TRIB2	tribbles homolog 2 (Drosophila)	0.574003	23.338	1.01727	0.853935	1.03692	0.861747	1.43319	0.116185
TRIM15	tripartite motif-containing 15	-0.285039	3.66907	0.823335	0.181801	0.764928	0.423452	1.16985	0.54743
TRIM6	tripartite motif-containing 6	0.524666	14.4273	1.15685	0.253302	1.17834	0.496376	1.24139	0.397209
TRPC1	transient receptor potential cation channel, subfamily C, member 1	0.721492	49.6973	1.19796	0.213852	1.0046	0.986715	1.13963	0.660988
TRPS1	trichorhinophalangeal syndrome I	0.771004	57.9053	1.24926	0.142838	1.13539	0.638801	1.23841	0.520533
TSHZ3	teashirt zinc finger homeobox 3	0.906775	111.322	1.22788	0.107103	1.20539	0.391487	1.41161	0.152049
TSPAN11	tetraspanin 11	0.405769	10.1226	0.907606	0.529457	1.36425	0.262817	1.15794	0.592841
TSPAN12	tetraspanin 12	-0.378916	6.1135	0.986273	0.900204	0.827412	0.381542	1.2919	0.272667
TSPAN2	tetraspanin 2	0.574729	23.1571	0.973227	0.827784	1.22311	0.326627	0.844905	0.47074
TSPAN4	tetraspanin 4	0.830418	79.6772	1.15756	0.25168	1.4585	0.115959	1.20375	0.47118
TSPYL4	TSPY-like 4	0.41326	7.73761	1.20066	0.182235	1.13438	0.630352	1.59329	0.0863941
TSPYL5	TSPY-like 5	0.880435	101.903	1.16605	0.116791	1.22171	0.212799	1.236	0.253
TST	thiosulfate sulfurtransferase (rhodanese)	-0.34519	4.61896	0.963995	0.799118	1.58153	0.113379	1.31404	0.3552
TTC7B	tetratricopeptide repeat domain 7B	0.684094	36.955	1.0295	0.803924	1.0479	0.837529	1.28404	0.234263
TUBA1A	tubulin, alpha 1a	0.813507	75.0854	1.22172	0.0773908	1.30168	0.178338	1.08371	0.714802
TUBB6	tubulin, beta 6	0.90646	113.487	1.19744	0.0574142	1.32626	0.0697377	1.176	0.368994
TUBG2	tubulin, gamma 2	0.482693	10.9861	1.36907	0.0420602	1.32374	0.358567	1.34868	0.314083
TWIST1	twist homolog 1 (Drosophila)	0.802506	76.2541	1.14393	0.0868441	1.16737	0.268513	1.1694	0.307372
TWSG1	twisted gastrulation homolog 1 (Drosophila)	0.532543	20.4529	0.95236	0.681026	0.807847	0.358265	1.19155	0.450555
UBE2E2	ubiquitin-conjugating enzyme E2E 2 (UBC4/5 homolog, yeast)	0.769542	58.0662	1.03024	0.734073	1.06096	0.728072	1.01736	0.917893
UBE2QL1	ubiquitin-conjugating enzyme E2Q family-like 1	0.754865	54.6768	1.33836	0.0447577	1.55173	0.0817215	1.26666	0.469692
UBTD1	ubiquitin domain containing 1	0.386432	7.78469	1.44446	0.0189977	1.8472	0.0342774	1.27966	0.408227
USH1C	Usher syndrome 1C (autosomal recessive, severe)	-0.441978	9.46385	1.08489	0.577811	0.725368	0.40569	0.895373	0.740064
VASN	vasorin	0.626387	31.6792	1.41031	0.0193957	1.47247	0.166519	1.61613	0.0727536
VAT1	vesicle amine transport protein 1 homolog (T. californica)	0.603119	27.4891	1.46711	0.0160369	2.10312	0.00991342	1.11445	0.74011
VCAM1	vascular cell adhesion molecule 1	0.799102	70.5527	1.05664	0.531292	0.973557	0.869471	1.1896	0.294209
VCAN	versican	0.850474	99.9196	1.13458	0.112542	1.22696	0.1103	1.01044	0.946477
VEGFB	vascular endothelial growth factor B	0.380157	7.14561	1.24488	0.0941527	1.40994	0.18817	1.03505	0.889533
VEGFC	vascular endothelial growth factor C	0.883264	101.376	1.17275	0.169484	1.13955	0.503547	1.26244	0.336403
VGLL3	vestigial like 3 (Drosophila)	0.850928	89.5738	1.11849	0.267258	1.085	0.662104	1.2789	0.242841
VIM	vimentin	0.855712	89.4449	1.32648	0.0194078	1.51569	0.0890893	1.23942	0.412059
WASF1	WAS protein family, member 1	0.382911	6.28595	1.03543	0.734589	1.18246	0.441433	1.1808	0.448608
WISP1	WNT1 inducible signaling pathway protein 1	0.767517	63.3768	1.13682	0.385669	1.25157	0.471817	1.08717	0.755922
WISP2	WNT1 inducible signaling pathway protein 2	0.441523	10.2551	1.2822	0.0646331	1.61386	0.0532391	1.08348	0.833388
WNK4	WNK lysine deficient protein kinase 4	-0.451387	9.86441	0.94601	0.69152	0.825178	0.518723	0.840497	0.53769
WNT2	wingless-type MMTV integration site family member 2	0.544538	24.8125	0.988669	0.917899	0.917655	0.702247	1.12361	0.577066
WNT5A	wingless-type MMTV integration site family, member 5A	0.274559	5.94714	0.999818	0.998445	1.02691	0.890201	1.09158	0.624494
WWTR1	WW domain containing transcription regulator 1	0.786931	63.1337	1.10858	0.38024	1.15758	0.487192	1.36664	0.183047
XK	X-linked Kx blood group (McLeod syndrome)	-0.358528	5.46188	0.862192	0.0810917	0.899034	0.509288	0.997093	0.986444
ZBTB16	zinc finger and BTB domain containing 16	0.350033	6.70502	1.05995	0.547553	1.20885	0.331477	0.967131	0.852735
ZCCHC24	zinc finger, CCHC domain containing 24	0.60372	28.8566	1.08741	0.402979	1.37094	0.0419145	0.841708	0.362916
ZDHHC23	zinc finger, DHHC-type containing 23	-0.502638	15.3653	0.792097	0.0590485	0.756072	0.276647	0.94401	0.822085
ZEB1	zinc finger E-box binding homeobox 1	0.774747	71.2727	1.2339	0.0696873	1.08865	0.670408	1.42066	0.0896864
ZEB2	zinc finger E-box binding homeobox 2	0.856239	90.4734	1.14882	0.378642	1.25082	0.465045	1.39375	0.283208
ZFPM2	zinc finger protein, multitype 2	0.871845	97.1343	1.28012	0.0044832	1.27459	0.110654	1.18094	0.315754
ZMAT3	zinc finger, matrin-type 3	0.343876	5.30591	1.07096	0.609375	0.794931	0.30478	1.25513	0.361441
ZNF281	zinc finger protein 281	0.563378	21.9863	1.0083	0.957431	0.937227	0.804983	0.818367	0.502991
ZNF304	zinc finger protein 304	0.405058	6.40555	1.02279	0.839538	1.03741	0.895587	1.41969	0.0588981
ZNF331	zinc finger protein 331	0.61642	27.0112	1.17122	0.159927	0.846135	0.476446	1.28993	0.226893
ZNF423	zinc finger protein 423	0.48484	13.6346	1.15884	0.14207	1.34598	0.118077	1.11906	0.541165
ZNF469	zinc finger protein 469	0.639574	36.2685	1.19121	0.241215	1.31034	0.333828	0.986893	0.961829
ZNF521	zinc finger protein 521	0.859137	92.3643	1.11935	0.252265	1.07649	0.649037	1.10237	0.60611
ZNF532	zinc finger protein 532	0.804818	69.6151	1.22533	0.0732325	1.04693	0.824818	1.44007	0.104947
ZNF57	zinc finger protein 57	-0.389674	6.80123	0.646068	0.0005708	0.42325	0.0029093	0.558445	0.0238307
ZNF618	zinc finger protein 618	0.407484	7.99523	0.944121	0.649674	0.789948	0.350898	1.32068	0.329295
ZNF823	zinc finger protein 823	-0.436248	11.4299	0.659067	0.00287417	0.446033	0.00844783	0.563126	0.0323096
ZNRF2	zinc and ring finger 2	-0.356583	7.28306	0.965147	0.813392	0.925249	0.797043	1.18295	0.557093
ZSCAN16	zinc finger and SCAN domain containing 16	-0.344705	4.52056	0.804492	0.144237	0.498643	0.0202056	0.815665	0.48155
ZYX	zyxin	0.353526	6.67114	1.36685	0.0373577	1.4861	0.153629	1.03365	0.908474

## Sheet: green
Symbol	Description	kMEgreen	KINgreen	RFS HR	RFS P-value	Type III HR	Type III_p-value	Type IV HR	Type IV p-value
CDC6	cell division cycle 6 homolog (S. cerevisiae)	0.833062	23.1355	0.699487	0.000141317	0.654865	0.0130849	0.986541	0.939385
RFC4	replication factor C (activator 1) 4, 37kDa	0.780172	19.669	0.611466	0.00031394	0.621378	0.0660612	0.981217	0.943729
C21orf45	chromosome 21 open reading frame 45	0.749969	16.379	0.612026	0.000335258	0.680587	0.140722	0.813354	0.435324
CCNB1	cyclin B1	0.832753	24.0052	0.715372	0.000361006	0.648222	0.0221875	0.763509	0.125517
CENPA	centromere protein A	0.854277	26.5143	0.624376	0.000439671	0.739639	0.27701	0.969736	0.914937
TMEM97	transmembrane protein 97	0.627666	8.57021	0.648807	0.00049576	0.73361	0.235795	0.81386	0.354015
RFC5	replication factor C (activator 1) 5, 36.5kDa	0.821755	22.1821	0.639466	0.000544667	0.572018	0.0358273	0.901507	0.68336
ORC1	origin recognition complex, subunit 1	0.836915	23.098	0.636429	0.000726247	0.860924	0.575094	0.800345	0.378532
PRIM1	primase, DNA, polypeptide 1 (49kDa)	0.749624	16.4685	0.633647	0.000765637	0.606101	0.0555351	0.868631	0.573279
ZWINT	ZW10 interactor	0.84154	25.7831	0.643611	0.000799865	0.60216	0.0388211	0.858022	0.559711
CKS2	CDC28 protein kinase regulatory subunit 2	0.701967	12.9905	0.686158	0.00100198	0.610979	0.0197592	0.935693	0.771285
AURKA	aurora kinase A	0.715549	14.6171	0.621933	0.0010503	0.690561	0.157342	0.791317	0.408154
CCNA2	cyclin A2	0.801785	22.9981	0.716535	0.00143458	0.627829	0.0197076	0.898431	0.641199
SPAG5	sperm associated antigen 5	0.833664	24.1441	0.631903	0.00148756	0.601624	0.0657114	0.909162	0.741016
NCAPH	non-SMC condensin I complex, subunit H	0.891474	30.5988	0.670242	0.00157761	0.733981	0.227125	0.996091	0.988125
KIF18B	kinesin family member 18B	0.820661	22.6718	0.680552	0.00164626	0.773889	0.317819	0.880565	0.589202
RRM2	ribonucleotide reductase M2	0.807411	22.0509	0.727175	0.0017977	0.65312	0.0387695	0.949413	0.804948
HJURP	Holliday junction recognition protein	0.833941	24.6022	0.648996	0.0018133	0.679077	0.185814	0.823781	0.480084
DFFB	DNA fragmentation factor, 40kDa, beta polypeptide (caspase-activated DNase)	0.594565	6.76	0.643603	0.00184696	0.577965	0.0871656	0.627169	0.0861508
LMNB2	lamin B2	0.799073	19.9359	0.660058	0.00191427	0.709316	0.244006	0.737969	0.213613
GINS3	GINS complex subunit 3 (Psf3 homolog)	0.851565	24.5167	0.635047	0.00197518	0.74955	0.300804	0.855371	0.589345
PSMG1	proteasome (prosome, macropain) assembly chaperone 1	0.534324	5.18816	0.700964	0.00221587	0.837514	0.434536	0.855111	0.433377
TRIP13	thyroid hormone receptor interactor 13	0.834943	23.3182	0.71081	0.00249853	0.782435	0.250356	0.781805	0.247276
UNG	uracil-DNA glycosylase	0.721809	13.093	0.640448	0.00251879	0.677794	0.153493	0.77117	0.344903
EXO1	exonuclease 1	0.801786	21.6009	0.661709	0.00266601	0.562215	0.0449687	0.781948	0.344552
PTTG1	pituitary tumor-transforming 1	0.796142	20.788	0.687563	0.00280749	0.73309	0.229552	0.718929	0.16674
E2F7	E2F transcription factor 7	0.7524	17.307	0.637891	0.00283454	0.576536	0.0720665	1.32865	0.374996
SKP2	S-phase kinase-associated protein 2 (p45)	0.733383	14.8775	0.683118	0.00306834	0.638971	0.0971685	1.18844	0.483639
FEN1	flap structure-specific endonuclease 1	0.898141	30.0576	0.675447	0.00342544	0.670322	0.148371	1.19604	0.500959
ERCC6L	excision repair cross-complementing rodent repair deficiency, complementation group 6-like	0.723652	14.4443	0.673855	0.00357131	0.793332	0.390257	0.970112	0.906663
LIG1	ligase I, DNA, ATP-dependent	0.740207	15.2852	0.657262	0.00371774	0.671075	0.215391	0.709652	0.182496
POP1	processing of precursor 1, ribonuclease P/MRP subunit (S. cerevisiae)	0.583865	6.62802	0.64329	0.00389557	0.677971	0.189121	0.772604	0.300773
SKA1	spindle and kinetochore associated complex subunit 1	0.766474	17.4669	0.68012	0.00404922	0.5941	0.0629414	0.75386	0.315656
CDCA5	cell division cycle associated 5	0.898928	30.7301	0.69794	0.00432089	0.848975	0.557747	0.951495	0.832072
KIF20A	kinesin family member 20A	0.808437	21.6349	0.724052	0.00457541	0.706978	0.145782	0.812565	0.345288
MCM2	minichromosome maintenance complex component 2	0.877427	27.7872	0.703241	0.00472186	1.00136	0.995972	0.937346	0.779809
CHEK1	CHK1 checkpoint homolog (S. pombe)	0.775492	19.257	0.745486	0.00486747	0.769123	0.208465	1.04879	0.806563
C9orf140	chromosome 9 open reading frame 140	0.64731	9.79226	0.707502	0.00497989	0.910957	0.721775	0.670676	0.0859739
ACAT2	acetyl-CoA acetyltransferase 2	0.462072	3.59571	0.69128	0.00504897	0.87214	0.540842	0.900002	0.700459
CD3EAP	CD3e molecule, epsilon associated protein	0.567891	6.60147	0.654368	0.00550867	0.664009	0.212726	0.678029	0.132021
GINS1	GINS complex subunit 1 (Psf1 homolog)	0.650354	9.86781	0.77673	0.00563512	0.822794	0.282289	0.853337	0.315257
CDCA2	cell division cycle associated 2	0.671486	11.9817	0.694142	0.00566876	0.647186	0.117162	0.930069	0.800763
RFWD3	ring finger and WD repeat domain 3	0.725068	13.7875	0.691528	0.00582644	0.683653	0.178066	0.930211	0.789452
MCM10	minichromosome maintenance complex component 10	0.860609	26.9666	0.694109	0.00594787	0.701351	0.177082	0.970099	0.900939
SPC25	SPC25, NDC80 kinetochore complex component, homolog (S. cerevisiae)	0.797307	21.3775	0.765791	0.00744224	0.715051	0.0922392	1.00695	0.971907
ASF1B	ASF1 anti-silencing function 1 homolog B (S. cerevisiae)	0.848076	24.8597	0.681029	0.0074434	0.994411	0.986361	0.791457	0.380345
CDC45	cell division cycle 45 homolog (S. cerevisiae)	0.858779	25.4238	0.713574	0.00789178	0.84654	0.483627	0.966569	0.893734
TK1	thymidine kinase 1, soluble	0.822198	22.1877	0.718289	0.00799511	0.869916	0.551987	1.03216	0.901156
PCSK9	proprotein convertase subtilisin/kexin type 9	0.47844	3.74042	0.757007	0.00802008	1.06934	0.749468	0.750792	0.135984
TUBG1	tubulin, gamma 1	0.771102	17.0085	0.682105	0.00840446	0.931193	0.788192	0.863019	0.604575
CDCA3	cell division cycle associated 3	0.83463	23.4804	0.699702	0.00885716	0.731214	0.241456	0.957986	0.8727
TYMS	thymidylate synthetase	0.68903	12.7322	0.686177	0.0090109	0.635231	0.118426	0.925243	0.808198
NCAPD2	non-SMC condensin I complex, subunit D2	0.746574	16.3072	0.696591	0.00939643	0.729112	0.301983	0.837514	0.49484
NCAPG	non-SMC condensin I complex, subunit G	0.723694	16.9102	0.750755	0.00974843	0.677727	0.0571855	0.837442	0.41341
SKA3	spindle and kinetochore associated complex subunit 3	0.690886	12.801	0.712111	0.0103655	0.713165	0.237547	0.868538	0.544354
MCM5	minichromosome maintenance complex component 5	0.770027	18.0446	0.68853	0.0108467	0.93663	0.840033	0.828717	0.484083
BIRC5	baculoviral IAP repeat-containing 5	0.897597	30.0959	0.729833	0.0112136	0.826194	0.411876	1.11619	0.673284
MARS2	methionyl-tRNA synthetase 2, mitochondrial	0.623862	8.11574	0.692266	0.0113535	0.729797	0.272253	0.958074	0.876584
E2F8	E2F transcription factor 8	0.720768	15.0088	0.767793	0.0113923	0.691115	0.0858519	1.1753	0.448286
FAM83D	family with sequence similarity 83, member D	0.562803	6.27439	0.744223	0.0116833	0.850938	0.456177	0.976217	0.912004
MRTO4	mRNA turnover 4 homolog (S. cerevisiae)	0.66249	9.95723	0.683697	0.0120835	0.953606	0.868671	0.708696	0.214311
NUP210	nucleoporin 210kDa	0.570757	6.32578	0.683112	0.0121224	0.796686	0.457456	1.03407	0.914918
CENPM	centromere protein M	0.815278	21.4442	0.72643	0.0130352	0.88103	0.613198	0.867213	0.580483
ZBTB20	zinc finger and BTB domain containing 20	-0.642384	9.06267	1.34937	0.0141028	1.07754	0.741602	0.972579	0.916442
MKI67	antigen identified by monoclonal antibody Ki-67	0.738629	16.8826	0.718472	0.0143375	0.825068	0.504516	0.887443	0.662488
KIF2C	kinesin family member 2C	0.849292	26.0624	0.733067	0.0145229	0.968832	0.906645	0.781653	0.296582
CDT1	chromatin licensing and DNA replication factor 1	0.830971	23.0462	0.720882	0.0148902	0.959982	0.883618	0.901412	0.681221
RACGAP1	Rac GTPase activating protein 1	0.773957	19.3053	0.732331	0.0153974	0.682189	0.124001	0.94624	0.831752
FANCI	Fanconi anemia, complementation group I	0.796875	21.2748	0.710752	0.0156095	0.885837	0.672985	0.771819	0.341513
NPM3	nucleophosmin/nucleoplasmin 3	0.66118	9.54352	0.752879	0.0163953	1.11062	0.64413	0.689366	0.106793
CENPH	centromere protein H	0.680825	11.2869	0.764317	0.0167721	0.705501	0.0995271	0.870863	0.522118
C11orf83	chromosome 11 open reading frame 83	0.691227	11.7694	0.714216	0.0189455	0.789109	0.391251	0.921398	0.736594
TIPIN	TIMELESS interacting protein	0.744018	16.1367	0.762621	0.0191232	0.747392	0.202279	1.04375	0.847667
KIAA0101	KIAA0101	0.658008	10.8822	0.724305	0.0191583	0.498321	0.00527712	0.851623	0.521979
MCM4	minichromosome maintenance complex component 4	0.787458	18.2463	0.759921	0.0194088	0.853265	0.521891	0.973987	0.89945
CDC20	cell division cycle 20 homolog (S. cerevisiae)	0.834481	24.014	0.788903	0.0203362	0.898784	0.602888	0.84818	0.424988
OIP5	Opa interacting protein 5	0.827107	23.4537	0.794347	0.0204349	0.815501	0.283028	1.09834	0.621431
ODC1	ornithine decarboxylase 1	0.652397	9.27173	0.726062	0.0211519	0.564274	0.0139169	1.04646	0.872746
C1orf135	chromosome 1 open reading frame 135	0.851492	24.2107	0.70691	0.0211594	0.819441	0.496131	0.874624	0.634209
NEK2	NIMA (never in mitosis gene a)-related kinase 2	0.752379	18.6392	0.772952	0.0215133	0.593548	0.0185742	1.09562	0.686353
CHTF18	CTF18, chromosome transmission fidelity factor 18 homolog (S. cerevisiae)	0.671213	11.2363	0.766585	0.0222128	0.713479	0.197135	0.820993	0.349031
TXNIP	thioredoxin interacting protein	-0.516292	4.46446	1.30719	0.0230358	1.36173	0.137261	1.16472	0.458805
SLC25A33	solute carrier family 25, member 33	0.636446	8.91665	0.735326	0.0232368	0.821303	0.419709	0.901029	0.69904
RPP40	ribonuclease P/MRP 40kDa subunit	0.557241	6.11522	0.73326	0.0243315	0.81108	0.463177	0.921562	0.722247
PAFAH1B3	platelet-activating factor acetylhydrolase 1b, catalytic subunit 3 (29kDa)	0.644885	9.56997	0.73692	0.0246042	1.38657	0.344045	0.696491	0.144548
THOP1	thimet oligopeptidase 1	0.490899	4.39468	0.693812	0.0249507	1.02915	0.928369	0.55639	0.0740289
RNASEH2A	ribonuclease H2, subunit A	0.805948	20.3536	0.741171	0.02704	1.01313	0.962641	0.68542	0.0999004
DHCR7	7-dehydrocholesterol reductase	0.544324	5.57107	0.74703	0.0291415	1.18486	0.53666	0.956547	0.852345
BUB1B	budding uninhibited by benzimidazoles 1 homolog beta (yeast)	0.81476	23.4543	0.787077	0.0292755	0.765518	0.250146	1.0316	0.887868
TACC3	transforming, acidic coiled-coil containing protein 3	0.798275	20.607	0.729859	0.0298378	0.648821	0.208714	0.820988	0.483662
PSRC1	proline/serine-rich coiled-coil 1	0.76585	17.3717	0.763352	0.0307944	1.03046	0.923129	0.991689	0.974303
DTL	denticleless homolog (Drosophila)	0.805079	22.0602	0.775695	0.0310077	0.818931	0.408309	0.911862	0.677165
MRPS23	mitochondrial ribosomal protein S23	0.59788	7.91982	0.737186	0.032251	0.851169	0.520356	0.843195	0.483085
CDC25A	cell division cycle 25 homolog A (S. pombe)	0.775217	17.1723	0.736657	0.0322763	0.869548	0.585905	0.958343	0.86412
TMEM231	transmembrane protein 231	0.45017	3.12638	0.739831	0.0360714	0.615727	0.14016	0.735187	0.342967
C1QBP	complement component 1, q subcomponent binding protein	0.648573	9.96058	0.748112	0.0361306	0.814583	0.456965	1.26438	0.41748
APITD1	apoptosis-inducing, TAF9-like domain 1	0.660021	10.5755	0.747875	0.0366593	0.761665	0.311379	1.01701	0.948806
UHRF1	ubiquitin-like with PHD and ring finger domains 1	0.787999	19.3492	0.788682	0.0369793	0.796896	0.352108	1.01408	0.953002
PAK6	p21 protein (Cdc42/Rac)-activated kinase 6	0.65346	9.90378	0.741421	0.0391399	1.7444	0.102318	1.33717	0.317954
PFAS	phosphoribosylformylglycinamidine synthase	0.590958	7.10165	0.744803	0.0392464	0.900164	0.744209	1.51032	0.14767
LMNB1	lamin B1	0.68939	12.199	0.788978	0.0394791	0.839886	0.452959	0.956954	0.842684
PRC1	protein regulator of cytokinesis 1	0.828989	23.8847	0.792827	0.0411206	0.797171	0.321023	0.913014	0.675929
MCM7	minichromosome maintenance complex component 7	0.77045	17.9089	0.746744	0.0415174	0.831632	0.577031	0.910636	0.716143
DHRS13	dehydrogenase/reductase (SDR family) member 13	0.567406	6.40016	0.725347	0.0429565	1.68756	0.104606	1.08676	0.79066
C19orf48	chromosome 19 open reading frame 48	0.589376	7.04374	0.736031	0.0446023	0.65884	0.128249	0.713206	0.219345
NAF1	nuclear assembly factor 1 homolog (S. cerevisiae)	0.602387	7.20705	0.744337	0.0451512	1.13534	0.67619	0.943753	0.828879
TPX2	TPX2, microtubule-associated, homolog (Xenopus laevis)	0.692897	14.0443	0.805618	0.0467248	0.878181	0.590466	0.955333	0.821067
PLK1	polo-like kinase 1	0.827669	22.9208	0.755922	0.0481967	0.819467	0.539218	1.17009	0.553651
SAC3D1	SAC3 domain containing 1	0.697524	12.4226	0.76302	0.0490499	1.08417	0.773778	0.900462	0.652654
KIF4A	kinesin family member 4A	0.827443	24.0823	0.786775	0.0496542	1.03993	0.881723	0.9886	0.964435
SNRNP40	small nuclear ribonucleoprotein 40kDa (U5)	0.566304	7.09994	0.771086	0.0513268	0.785377	0.386473	1.40905	0.213769
PSAT1	phosphoserine aminotransferase 1	0.633642	8.47836	0.860955	0.0517659	0.91872	0.574864	0.894481	0.437012
C16orf75	chromosome 16 open reading frame 75	0.580801	7.08657	0.769269	0.0528577	0.954226	0.870167	1.06397	0.804508
CDCA8	cell division cycle associated 8	0.812311	21.6446	0.763335	0.0541866	0.935977	0.826801	0.859389	0.583481
FAM64A	family with sequence similarity 64, member A	0.736422	14.8212	0.753835	0.0575847	1.04847	0.880168	0.967542	0.912213
PHF5A	PHD finger protein 5A	0.558442	5.99455	0.758757	0.0621601	0.845069	0.549533	1.08106	0.769159
DDT	D-dopachrome tautomerase	0.504568	4.81969	0.75109	0.0629964	0.996525	0.990232	1.17758	0.571369
LRP8	low density lipoprotein receptor-related protein 8, apolipoprotein e receptor	0.588681	6.77048	0.802908	0.0633402	1.02916	0.893582	0.654817	0.045277
MELK	maternal embryonic leucine zipper kinase	0.780769	20.9421	0.801278	0.067359	0.793329	0.320376	1.12207	0.622587
RTN4IP1	reticulon 4 interacting protein 1	0.553223	5.97381	0.75992	0.0705472	1.21214	0.455171	1.164	0.636133
THOC4	THO complex 4	0.702713	12.9811	0.824979	0.0733152	0.941849	0.789065	1.14759	0.533943
MYBL2	v-myb myeloblastosis viral oncogene homolog (avian)-like 2	0.651589	10.8486	0.781412	0.0757848	1.12114	0.684083	0.812665	0.36008
NME1	non-metastatic cells 1, protein (NM23A) expressed in	0.716409	13.4806	0.777798	0.0826842	1.00528	0.983999	0.788606	0.311121
TMEM185B	transmembrane protein 185B (pseudogene)	0.597802	6.91843	0.783738	0.0859992	0.951255	0.863677	1.20661	0.444092
CTPS	CTP synthase	0.691538	11.4181	0.783189	0.0911965	0.836696	0.528188	0.82111	0.432917
UBE2T	ubiquitin-conjugating enzyme E2T (putative)	0.784068	19.233	0.799037	0.0913435	0.793045	0.358791	0.956489	0.860964
CEP72	centrosomal protein 72kDa	0.560958	5.63587	0.806592	0.0925664	0.642296	0.0956996	0.746041	0.196997
FOXM1	forkhead box M1	0.820898	22.8705	0.833879	0.0971095	0.956637	0.847699	0.992451	0.969607
ACD	adrenocortical dysplasia homolog (mouse)	0.598094	7.72378	0.772657	0.0971358	1.27782	0.435759	0.762235	0.340274
MTFMT	mitochondrial methionyl-tRNA formyltransferase	0.543845	6.15895	0.798505	0.0983793	0.920683	0.739551	1.25806	0.402771
PUSL1	pseudouridylate synthase-like 1	0.574221	6.69474	0.789267	0.110652	1.31884	0.408817	0.681457	0.19647
CYC1	cytochrome c-1	0.534309	5.53776	0.793907	0.119356	1.07835	0.803124	0.673991	0.157065
NUSAP1	nucleolar and spindle associated protein 1	0.746127	18.0764	0.826968	0.121712	0.719417	0.161925	1.22801	0.378796
MRPS28	mitochondrial ribosomal protein S28	0.509574	4.8626	0.799086	0.124826	0.754464	0.291315	0.98074	0.935092
UBE2S	ubiquitin-conjugating enzyme E2S	0.805187	20.1609	0.848337	0.125086	0.857058	0.448226	0.88898	0.573325
IDH2	isocitrate dehydrogenase 2 (NADP+), mitochondrial	0.490196	3.96941	0.815974	0.125183	0.848837	0.530162	0.869685	0.612096
TIMM10	translocase of inner mitochondrial membrane 10 homolog (yeast)	0.584967	6.89177	0.78947	0.126415	0.848712	0.579922	1.05531	0.846854
TEAD4	TEA domain family member 4	0.700203	12.7625	0.80253	0.127867	0.968785	0.917185	0.757302	0.302104
PPIF	peptidylprolyl isomerase F	0.642988	8.7308	0.80795	0.142125	1.18996	0.519209	1.0257	0.927304
SFXN2	sideroflexin 2	0.529531	4.84281	0.801562	0.143869	0.904252	0.733521	1.14091	0.638382
HMGB3	high-mobility group box 3	0.591641	6.98096	0.808425	0.144039	0.94442	0.843347	0.978348	0.934525
C15orf23	chromosome 15 open reading frame 23	0.771405	18.0526	0.813778	0.145187	1.05613	0.853386	1.44264	0.170961
ARG2	arginase, type II	0.428153	2.80922	0.841228	0.179689	0.885434	0.600959	0.868395	0.595292
EXOSC4	exosome component 4	0.577861	7.51941	0.816021	0.192139	1.13183	0.676291	0.755871	0.313653
MRPS2	mitochondrial ribosomal protein S2	0.615852	8.59963	0.819373	0.199091	1.20728	0.518397	0.797085	0.445686
WDR34	WD repeat domain 34	0.639629	10.1431	0.83396	0.204739	1.23565	0.458948	0.814168	0.4708
TOMM22	translocase of outer mitochondrial membrane 22 homolog (yeast)	0.570393	7.51799	0.845004	0.214807	1.12669	0.658843	1.45927	0.172322
CCDC86	coiled-coil domain containing 86	0.670277	11.3054	0.854641	0.307998	1.3411	0.392693	0.942558	0.809929
THOC6	THO complex 6 homolog (Drosophila)	0.553898	6.37839	0.857335	0.311249	0.833924	0.576619	1.25995	0.421181
CENPW	centromere protein W	0.650239	10.3099	0.882325	0.327072	0.864753	0.538206	1.1918	0.507578
GPT2	glutamic pyruvate transaminase (alanine aminotransferase) 2	0.56638	5.69128	0.907599	0.406586	1.05857	0.80131	1.05747	0.810318
HAUS7	HAUS augmin-like complex, subunit 7	0.61652	8.73326	0.88335	0.420694	1.60532	0.08962	1.07447	0.79482
IPO4	importin 4	0.622441	8.47285	0.896562	0.45825	1.21469	0.562928	0.742822	0.196908
ZNF593	zinc finger protein 593	0.576821	6.80004	0.896562	0.459208	1.14562	0.616611	0.732065	0.233027
HAUS7 /// TREX2	HAUS augmin-like complex, subunit 7 /// three prime repair exonuclease 2	0.636758	9.32088	0.908151	0.465234	1.81087	0.0128739	1.0213	0.93107
SLC25A15	solute carrier family 25 (mitochondrial carrier; ornithine transporter) member 15	0.559422	6.0442	0.906352	0.533409	0.768121	0.422276	1.6698	0.0651157
FAM57A	family with sequence similarity 57, member A	0.514873	4.90348	0.921072	0.541503	0.904786	0.731599	1.46512	0.13831
NUDT1	nudix (nucleoside diphosphate linked moiety X)-type motif 1	0.636412	9.4318	0.919366	0.54897	0.951423	0.863239	0.893639	0.653866
TMEM180	transmembrane protein 180	0.478046	3.6369	0.916547	0.562934	1.49094	0.148823	0.726404	0.255301
SHMT2	serine hydroxymethyltransferase 2 (mitochondrial)	0.694394	12.1602	0.926645	0.568921	1.30772	0.346296	0.965367	0.895831
LOC728554 /// THOC3	THO complex 3 pseudogene /// THO complex 3	0.614886	7.31426	0.923955	0.574448	1.12255	0.679483	0.942265	0.809345
ATAD3A /// ATAD3B	ATPase family, AAA domain containing 3A /// ATPase family, AAA domain containing 3B	0.689625	12.1042	0.927058	0.623749	1.43468	0.295912	0.889223	0.695969
PRPS1	phosphoribosyl pyrophosphate synthetase 1	0.55678	6.0316	0.935931	0.629408	1.18087	0.467539	1.20663	0.490832
OBFC2B	oligonucleotide/oligosaccharide-binding fold containing 2B	0.509436	4.85883	0.944874	0.703219	1.00119	0.996818	0.772394	0.330326
TCF19	transcription factor 19	0.680594	11.5507	0.943318	0.711636	0.927943	0.795222	1.36505	0.336941
APOO	apolipoprotein O	0.454728	3.23584	0.957155	0.772194	1.34496	0.28786	1.38399	0.237463
EIF4EBP1	eukaryotic translation initiation factor 4E binding protein 1	0.578008	6.50425	0.963548	0.791291	1.27238	0.382858	0.677919	0.151616
SLC7A5	solute carrier family 7 (cationic amino acid transporter, y+ system), member 5	0.592445	7.21241	0.97813	0.828564	1.06568	0.744734	0.888144	0.489057
GCHFR	GTP cyclohydrolase I feedback regulator	0.475855	3.86374	0.989236	0.928998	1.55584	0.0496406	1.24724	0.329445
HMGA1	high mobility group AT-hook 1	0.482151	4.46306	0.996143	0.979888	0.925117	0.807352	0.800603	0.397919

## Sheet: greenyellow
Symbol	Description	kMEgreenyellow	KINgreenyellow	RFS HR	RFS P-value	Type III HR	Type III_p-value	Type IV HR	Type IV p-value
ALOX5AP	arachidonate 5-lipoxygenase-activating protein	0.745332	7.01409	1.0575	0.502686	1.19983	0.312586	1.04808	0.785824
APOBEC3A	apolipoprotein B mRNA editing enzyme, catalytic polypeptide-like 3A	0.725784	5.13972	0.710009	0.00394252	0.651078	0.159326	0.878615	0.56735
AQP9	aquaporin 9	0.833753	8.83425	0.970704	0.718361	1.2367	0.221849	1.0459	0.806041
BCL2A1	BCL2-related protein A1	0.915659	12.2281	0.926674	0.222365	0.961359	0.772064	0.914872	0.502178
C19orf59	chromosome 19 open reading frame 59	0.69681	5.05651	1.22917	0.0432534	1.3103	0.102421	0.676224	0.234403
C5AR1	complement component 5a receptor 1	0.825432	9.13361	1.03017	0.710362	1.25639	0.194907	0.961077	0.814246
CCL3 /// CCL3L1 /// CCL3L3	chemokine (C-C motif) ligand 3 /// chemokine (C-C motif) ligand 3-like 1 /// chemokine (C-C motif) ligand 3-like 3	0.88429	10.7314	0.960524	0.565363	1.04759	0.778167	0.925284	0.594716
CCL4	chemokine (C-C motif) ligand 4	0.825451	9.11331	0.978835	0.797109	0.978327	0.927794	1.00488	0.977875
CMTM2	CKLF-like MARVEL transmembrane domain containing 2	0.744887	5.73031	0.786396	0.16063	0.865519	0.725025	0.954083	0.889517
CSF3R	colony stimulating factor 3 receptor (granulocyte)	0.832325	8.89312	1.04311	0.754311	1.93938	0.0244352	1.23441	0.487835
CXCL5	chemokine (C-X-C motif) ligand 5	0.686504	4.95028	0.870685	0.0325007	0.917753	0.562621	1.07962	0.513814
CXCL6	chemokine (C-X-C motif) ligand 6 (granulocyte chemotactic protein 2)	0.606417	3.53003	0.925342	0.248123	0.890207	0.400864	1.11279	0.412052
CXCR2	chemokine (C-X-C motif) receptor 2	0.72962	5.47084	0.925345	0.493118	1.24028	0.423562	0.948988	0.824542
FCGR3B	Fc fragment of IgG, low affinity IIIb, receptor (CD16b)	0.847647	9.96158	0.919226	0.287075	1.02212	0.909566	0.954933	0.78411
FFAR2	free fatty acid receptor 2	0.615739	3.22764	0.853283	0.216008	1.0801	0.682659	0.786824	0.469002
FGR	Gardner-Rasheed feline sarcoma viral (v-fgr) oncogene homolog	0.76283	7.45162	0.882615	0.389689	1.41841	0.325608	0.843312	0.540269
FPR1	formyl peptide receptor 1	0.893595	11.2719	0.945861	0.710077	1.66115	0.138944	0.776597	0.448405
FPR2	formyl peptide receptor 2	0.81915	7.87551	0.885044	0.368472	1.43318	0.161876	1.07852	0.83813
G0S2	G0/G1switch 2	0.797949	7.10356	1.05042	0.55	1.2636	0.165297	1.07198	0.670619
GPR109B	G protein-coupled receptor 109B	0.879078	10.2773	0.903435	0.0773867	0.998	0.985958	0.93593	0.602119
GPR84	G protein-coupled receptor 84	0.820667	8.39347	0.925303	0.514636	1.40712	0.185015	0.600906	0.0959727
IL11	interleukin 11	0.517253	2.79944	0.847144	0.302425	0.580178	0.264016	0.93648	0.818655
IL1B	interleukin 1, beta	0.802235	7.69977	0.839646	0.0254865	0.818979	0.233933	0.909629	0.570602
IL1RN	interleukin 1 receptor antagonist	0.804066	7.3279	0.954728	0.754991	1.41773	0.311296	0.956156	0.890934
IL24	interleukin 24	0.58772	3.89855	0.815659	0.0423105	0.869785	0.588222	1.16996	0.392059
IL8	interleukin 8	0.798634	7.7042	0.915075	0.13163	0.91163	0.496206	1.01635	0.891033
LCP2	lymphocyte cytosolic protein 2 (SH2 domain containing leukocyte protein of 76kDa)	0.8689	10.8952	0.898777	0.494664	1.26503	0.558502	1.00945	0.978844
MMP1	matrix metallopeptidase 1 (interstitial collagenase)	0.614489	4.07495	0.953702	0.246467	0.986148	0.886296	1.00413	0.956618
MMP3	matrix metallopeptidase 3 (stromelysin 1, progelatinase)	0.475884	3.02885	0.935611	0.129098	0.943582	0.574955	1.09833	0.269878
NCF2	neutrophil cytosolic factor 2	0.813805	9.33045	0.931505	0.378098	1.14375	0.444147	0.884667	0.464744
OSM	oncostatin M	0.782714	6.76547	1.00039	0.997613	1.06672	0.811529	1.11583	0.709939
PDE4B	phosphodiesterase 4B, cAMP-specific	0.679024	4.32415	0.874447	0.294881	0.67743	0.160672	0.849846	0.527384
PLAUR	plasminogen activator, urokinase receptor	0.721313	5.28939	0.957429	0.715364	1.00055	0.998336	0.883828	0.615071
PLEK	pleckstrin	0.866115	10.5489	0.876066	0.233265	1.35176	0.216039	0.80251	0.36869
PROK2	prokineticin 2	0.760627	6.56152	0.896435	0.220558	0.927643	0.705332	0.993081	0.973044
PTGS2	prostaglandin-endoperoxide synthase 2 (prostaglandin G/H synthase and cyclooxygenase)	0.649168	4.11279	0.881889	0.0416303	0.816967	0.149154	1.11306	0.374107
S100A12	S100 calcium binding protein A12	0.723031	5.42977	0.91618	0.410713	1.12272	0.571592	1.05279	0.79012
S100A8	S100 calcium binding protein A8	0.903682	11.2376	0.965677	0.687623	1.13752	0.492562	1.00597	0.972832
S100A9	S100 calcium binding protein A9	0.76518	6.1642	0.948582	0.515007	0.984685	0.926253	0.912201	0.536388
SERPINB2	serpin peptidase inhibitor, clade B (ovalbumin), member 2	0.599915	2.95134	0.945912	0.451411	0.980168	0.92516	0.825296	0.465459
SOD2	Superoxide dismutase 2, mitochondrial	0.812515	7.63982	0.779708	0.0520291	0.702263	0.216078	1.11513	0.66223
TLR2	toll-like receptor 2	0.782322	7.74553	0.937156	0.605699	1.16601	0.559969	0.679238	0.192437
TREM1	triggering receptor expressed on myeloid cells 1	0.878681	10.3732	1.0397	0.603246	1.23239	0.162909	1.01491	0.93723
VNN2	vanin 2	0.711169	5.0565	0.960413	0.734234	1.18735	0.515235	0.818366	0.487538

## Sheet: magenta
Symbol	Description	kMEmagenta	KINmagenta	RFS HR	RFS P-value	Type III HR	Type III_p-value	Type IV HR	Type IV p-value
ACOT8	acyl-CoA thioesterase 8	0.811607	8.5203	0.996678	0.980584	1.13135	0.640775	1.18991	0.51589
AHCY	adenosylhomocysteinase	0.785653	7.78716	0.822469	0.143223	0.949342	0.851256	0.829246	0.411064
ARID3A	AT rich interactive domain 3A (BRIGHT-like)	0.681596	4.74762	0.780423	0.0276936	1.03539	0.889331	0.791345	0.249738
ASCL2	achaete-scute complex homolog 2 (Drosophila)	0.734134	6.13296	0.985162	0.851721	1.02562	0.886935	0.927556	0.700003
C20orf111	chromosome 20 open reading frame 111	0.83703	9.46267	0.746341	0.0430557	0.825944	0.488636	0.643833	0.148554
C20orf177	chromosome 20 open reading frame 177	0.701403	5.5574	0.91265	0.38019	0.907967	0.615905	0.962796	0.868529
C20orf20	chromosome 20 open reading frame 20	0.700373	5.55886	0.798429	0.0622231	0.886758	0.584827	0.70039	0.0861617
CABLES2	Cdk5 and Abl enzyme substrate 2	0.617021	3.52979	0.674884	0.00734685	0.658347	0.248262	0.73855	0.248102
CHMP4B	chromatin modifying protein 4B	0.740871	6.48662	0.952644	0.741562	1.25402	0.53002	0.64477	0.182168
CPNE1	copine I	0.798078	7.91841	1.05677	0.605839	1.24796	0.351676	1.11591	0.597752
CSE1L	CSE1 chromosome segregation 1-like (yeast)	0.751032	7.24126	0.75214	0.0551215	0.574833	0.0725813	0.942471	0.825969
DDX27	DEAD (Asp-Glu-Ala-Asp) box polypeptide 27	0.874775	11.2498	0.993866	0.965739	0.925455	0.828746	0.761436	0.372473
DDX27 /// SS18	DEAD (Asp-Glu-Ala-Asp) box polypeptide 27 /// synovial sarcoma translocation, chromosome 18	0.879101	11.4437	0.955999	0.743541	0.817403	0.538847	0.753163	0.325948
DNMT3B	DNA (cytosine-5-)-methyltransferase 3 beta	0.638989	4.0192	0.706559	0.0233984	0.829786	0.556243	0.719525	0.202062
DNTTIP1	deoxynucleotidyltransferase, terminal, interacting protein 1	0.728703	5.97323	1.12304	0.348221	1.12896	0.555802	0.85254	0.54989
DPM1	dolichyl-phosphate mannosyltransferase polypeptide 1, catalytic subunit	0.745623	6.99115	0.832472	0.223722	0.523023	0.0430583	0.923728	0.79812
DSN1	DSN1, MIND kinetochore complex component, homolog (S. cerevisiae)	0.713074	5.87889	0.654226	0.00247549	0.551859	0.0489408	0.842355	0.479071
EIF6	eukaryotic translation initiation factor 6	0.851479	10.2716	0.900101	0.49856	1.14556	0.673739	0.724232	0.275363
FITM2	fat storage-inducing transmembrane protein 2	0.78473	7.52431	0.824413	0.206223	0.890791	0.749803	0.963228	0.90028
GNG4	guanine nucleotide binding protein (G protein), gamma 4	0.693829	4.92697	1.09328	0.251697	1.17207	0.309737	1.01087	0.945939
GPR143	G protein-coupled receptor 143	0.714205	5.54673	0.938835	0.462779	0.860602	0.430885	0.965235	0.85105
LOC388796	hypothetical LOC388796	0.57036	2.8526	0.830286	0.0958821	0.908811	0.633362	0.701606	0.10268
LY6G6D	lymphocyte antigen 6 complex, locus G6D	0.728879	6.14551	0.982096	0.681266	1.08016	0.378646	1.03564	0.736252
MOCS3	molybdenum cofactor synthesis 3	0.711125	5.55425	0.807433	0.124055	0.816234	0.485674	1.05002	0.857357
NEU1	sialidase 1 (lysosomal sialidase)	0.59162	3.15525	0.96113	0.754598	1.79493	0.0288625	0.987733	0.961405
NFS1	NFS1 nitrogen fixation 1 homolog (S. cerevisiae)	0.836365	9.45912	0.837509	0.212262	1.04461	0.874343	0.886904	0.687339
PFDN4	prefoldin subunit 4	0.795033	8.16023	0.769405	0.0692199	0.697235	0.272327	0.668103	0.13224
PHACTR3	phosphatase and actin regulator 3	0.556687	2.7022	0.988623	0.88303	1.09277	0.474326	1.02135	0.879609
PIGU	phosphatidylinositol glycan anchor biosynthesis, class U	0.890514	11.8461	0.853266	0.233307	1.32721	0.319853	0.798709	0.382489
PLAGL2	pleiomorphic adenoma gene-like 2	0.86597	10.7263	0.844724	0.113434	1.07643	0.791008	0.765798	0.221271
POFUT1	protein O-fucosyltransferase 1	0.864174	10.4725	0.790764	0.1027	0.86063	0.672809	0.779928	0.379043
PPP1R3D	protein phosphatase 1, regulatory (inhibitor) subunit 3D	0.801566	8.10708	0.974713	0.843663	1.20487	0.47166	0.737652	0.281353
PRPF6	PRP6 pre-mRNA processing factor 6 homolog (S. cerevisiae)	0.787362	7.74343	1.0904	0.564423	1.69136	0.078392	1.12827	0.66888
PSMA7	proteasome (prosome, macropain) subunit, alpha type, 7	0.881996	11.5665	0.745862	0.0491964	0.962769	0.885336	0.64655	0.132374
QPRT	quinolinate phosphoribosyltransferase	0.68316	5.17536	1.09208	0.202871	1.5247	0.020335	1.09531	0.622641
ROMO1	reactive oxygen species modulator 1	0.835922	9.4762	0.959262	0.783854	0.883779	0.659627	1.03914	0.900926
SCAND1	SCAN domain containing 1	0.743065	6.68435	1.03598	0.816584	1.08414	0.784199	1.50752	0.142196
SLC5A6	solute carrier family 5 (sodium-dependent vitamin transporter), member 6	0.760349	6.94005	0.840684	0.164745	1.49125	0.129556	0.761439	0.256197
SPATA2	spermatogenesis associated 2	0.764246	7.00464	0.795921	0.12444	0.699637	0.312242	0.569859	0.103079
TCFL5	transcription factor-like 5 (basic helix-loop-helix)	0.729014	6.07651	0.723938	0.00791391	0.956606	0.854791	0.693275	0.106065
TGIF2	TGFB-induced factor homeobox 2	0.758455	6.7171	0.896007	0.416989	0.993291	0.979944	1.05681	0.819091
TH1L	TH1-like (Drosophila)	0.891281	11.7585	0.907111	0.463491	1.18275	0.560848	0.847678	0.514719
TM9SF4	transmembrane 9 superfamily protein member 4	0.810757	8.57314	0.925872	0.597673	1.20473	0.557455	0.876349	0.643382
TOMM34	translocase of outer mitochondrial membrane 34	0.819508	8.89945	0.985691	0.923527	1.19356	0.564982	1.09663	0.734995
TP53RK	TP53 regulating kinase	0.881058	11.2924	0.820901	0.146237	0.862111	0.559413	0.636786	0.103874
TSPAN6	tetraspanin 6	0.694452	5.38628	0.972752	0.790418	1.30516	0.33023	0.927934	0.793657
TTI1	Tel2 interacting protein 1 homolog (S. pombe)	0.870284	10.866	0.717188	0.0143717	0.689456	0.233215	0.741604	0.207306
TTPAL	tocopherol (alpha) transfer protein-like	0.771427	7.06366	0.891949	0.43867	0.581687	0.0848044	1.04716	0.866686
UBE2C	ubiquitin-conjugating enzyme E2C	0.785629	7.9332	0.845967	0.121567	0.82588	0.380787	0.955866	0.82412

## Sheet: pink
Symbol	Description	kMEpink	KINpink	RFS HR	RFS P-value	Type III HR	Type III_p-value	Type IV HR	Type IV p-value
APOL6	apolipoprotein L, 6	0.710704	5.73125	0.596041	0.000821896	0.472248	0.025658	0.906933	0.756463
BATF2	basic leucine zipper transcription factor, ATF-like 2	0.653685	4.44395	0.766806	0.0146384	0.73989	0.223402	0.794243	0.283342
BST2	bone marrow stromal cell antigen 2	0.762631	7.02604	0.929715	0.280748	0.889844	0.436545	0.957808	0.769972
BTN3A3	butyrophilin, subfamily 3, member A3	0.709728	6.006	0.905012	0.331337	0.771021	0.265311	0.878854	0.53082
CMPK2	cytidine monophosphate (UMP-CMP) kinase 2, mitochondrial	0.856685	11.0336	0.810625	0.00568483	0.901652	0.474565	0.738554	0.0504758
CXCL10	chemokine (C-X-C motif) ligand 10	0.813249	9.39471	0.824299	0.00135611	0.706031	0.0128442	0.85848	0.209796
CXCL11	chemokine (C-X-C motif) ligand 11	0.719459	6.1055	0.883274	0.00664699	0.827233	0.0503319	0.914564	0.336982
DDX58	DEAD (Asp-Glu-Ala-Asp) box polypeptide 58	0.819997	9.61922	0.796287	0.0902968	0.56832	0.0732646	0.815824	0.421336
DDX60	DEAD (Asp-Glu-Ala-Asp) box polypeptide 60	0.739179	7.14424	0.858257	0.0665599	0.6864	0.0594964	0.760455	0.0758434
EPSTI1	epithelial stromal interaction 1 (breast)	0.572215	3.08933	0.812095	0.0201991	0.866925	0.44954	0.741105	0.0777532
GABBR1 /// UBD	gamma-aminobutyric acid (GABA) B receptor, 1 /// ubiquitin D	0.685619	5.38342	0.822175	0.000502067	0.707277	0.00724967	0.899789	0.294297
GBP1	guanylate binding protein 1, interferon-inducible, 67kDa	0.835166	10.0407	0.861827	0.153741	0.665715	0.100418	0.908002	0.669611
HCP5	HLA complex P5	0.502455	3.3555	0.899048	0.280148	0.758543	0.22534	0.708076	0.0441732
HERC5	hect domain and RLD 5	0.614734	4.36819	0.92589	0.434382	0.972861	0.881685	0.840516	0.360257
HLA-A /// HLA-F /// HLA-J	major histocompatibility complex, class I, A /// major histocompatibility complex, class I, F /// major histocompatibility complex, class I, J (pseudogene)	0.569471	4.02621	1.21853	0.219423	1.54135	0.231756	1.1122	0.730549
HLA-F	major histocompatibility complex, class I, F	0.677479	5.92687	0.98109	0.895044	0.926491	0.806612	0.771677	0.327986
IFI27	interferon, alpha-inducible protein 27	0.649176	4.11477	0.897723	0.229299	0.865184	0.43845	0.866966	0.325911
IFI35	interferon-induced protein 35	0.775073	7.28986	0.763025	0.0430457	0.78886	0.362437	0.89033	0.675271
IFI44	Interferon-induced protein 44	0.805298	9.8498	0.882783	0.140126	0.631438	0.026557	0.821136	0.26506
IFI44L	interferon-induced protein 44-like	0.84255	11.4024	0.89773	0.0545264	0.814803	0.0849331	0.77659	0.0518507
IFI6	interferon, alpha-inducible protein 6	0.711522	5.87015	0.887225	0.0789074	0.761812	0.075997	1.03016	0.847414
IFIT1	interferon-induced protein with tetratricopeptide repeats 1	0.776635	9.51776	0.943995	0.361555	0.918697	0.484813	0.860982	0.267588
IFIT2	interferon-induced protein with tetratricopeptide repeats 2	0.80276	9.14787	0.927397	0.478424	0.999593	0.998554	1.11417	0.621825
IFIT3	interferon-induced protein with tetratricopeptide repeats 3	0.934196	14.7383	0.852848	0.0633341	0.751651	0.135502	0.818536	0.288881
IFIT5	interferon-induced protein with tetratricopeptide repeats 5	0.732838	6.27749	0.768063	0.0531736	0.531562	0.0422489	0.884666	0.666239
IRF1	interferon regulatory factor 1	0.777318	8.40844	0.641194	0.000476645	0.487832	0.0281534	0.591727	0.0478212
IRF7	interferon regulatory factor 7	0.745906	7.04854	0.924158	0.483831	0.910282	0.706178	0.979152	0.922937
ISG15	ISG15 ubiquitin-like modifier	0.829459	9.87258	0.972887	0.733263	0.999198	0.99624	0.958277	0.800584
LAP3	leucine aminopeptidase 3	0.775816	7.7851	0.748577	0.0389551	0.514637	0.0507077	0.803327	0.444109
MX1	myxovirus (influenza virus) resistance 1, interferon-inducible protein p78 (mouse)	0.84045	10.6236	0.884004	0.0938287	0.981621	0.899082	0.784786	0.0933438
MX2	myxovirus (influenza virus) resistance 2 (mouse)	0.751365	7.32263	0.944269	0.579162	0.819252	0.315624	1.18591	0.413191
NLRC5	NLR family, CARD domain containing 5	0.6843	5.31606	0.701701	0.00101406	0.727159	0.141945	0.713424	0.0941574
OAS2	2'-5'-oligoadenylate synthetase 2, 69/71kDa	0.865314	11.3663	0.782382	0.0250717	0.666786	0.0917821	0.752431	0.236838
OAS3	2'-5'-oligoadenylate synthetase 3, 100kDa	0.702644	5.52085	0.712496	0.0302087	0.813734	0.521945	0.772873	0.38664
OASL	2'-5'-oligoadenylate synthetase-like	0.713419	6.00361	0.815838	0.0743271	0.898269	0.60359	0.775424	0.324845
PARP12	poly (ADP-ribose) polymerase family, member 12	0.69389	5.00675	0.817883	0.107348	0.881873	0.65111	1.0157	0.947805
PARP9	poly (ADP-ribose) polymerase family, member 9	0.892265	12.0175	0.683498	0.00772099	0.3872	0.0055895	0.871717	0.617693
PSMB10	proteasome (prosome, macropain) subunit, beta type, 10	0.620599	4.40239	0.802674	0.107015	0.775772	0.38459	0.97576	0.932038
PSMB8	proteasome (prosome, macropain) subunit, beta type, 8 (large multifunctional peptidase 7)	0.63943	5.18044	0.820946	0.127048	0.712823	0.299926	0.632772	0.0720729
PSMB9	proteasome (prosome, macropain) subunit, beta type, 9 (large multifunctional peptidase 2)	0.777452	8.78109	0.792785	0.017536	0.747387	0.200648	0.761388	0.145928
RARRES3	retinoic acid receptor responder (tazarotene induced) 3	0.787573	8.07982	0.866176	0.0427896	0.719971	0.0498938	1.06245	0.676684
RSAD2	radical S-adenosyl methionine domain containing 2	0.842324	11.1014	0.898871	0.143776	0.851303	0.29235	0.876946	0.401639
RTP4	receptor (chemosensory) transporter protein 4	0.692461	5.06019	0.801312	0.0224708	0.677911	0.0618461	0.911003	0.623747
SAMD9	sterile alpha motif domain containing 9	0.676267	5.51692	0.951575	0.581242	0.909559	0.649042	0.904216	0.574531
SAMD9L	sterile alpha motif domain containing 9-like	0.818089	9.24045	0.853836	0.136142	0.661778	0.138429	0.887548	0.62767
SP110	SP110 nuclear body protein	0.832657	9.42889	0.796628	0.16083	0.747854	0.454734	0.765361	0.377659
STAT1	signal transducer and activator of transcription 1, 91kDa	0.881587	11.9183	0.694952	0.00588577	0.537415	0.0422846	0.911139	0.733922
TAP1	transporter 1, ATP-binding cassette, sub-family B (MDR/TAP)	0.807838	9.52879	0.739565	0.0081052	0.619167	0.0850706	0.608823	0.0194797
UBE2L6	ubiquitin-conjugating enzyme E2L 6	0.873389	11.3242	0.747837	0.00764121	0.588207	0.050065	0.818132	0.352043
USP18	ubiquitin specific peptidase 18	0.80304	8.80229	0.758287	0.00724015	0.720025	0.145628	0.770773	0.228433
WARS	tryptophanyl-tRNA synthetase	0.752098	7.455	0.792775	0.0286157	0.654922	0.162979	0.815841	0.414121
XAF1	XIAP associated factor 1	0.827881	10.0476	0.888678	0.300925	0.766557	0.290216	0.812359	0.401447

## Sheet: red
Symbol	Description	kMEred	KINred	RFS HR	RFS P-value	Type III HR	Type III_p-value	Type IV HR	Type IV p-value
ACTC1	actin, alpha, cardiac muscle 1	0.752628	14.7952	1.15052	0.27956	1.23615	0.292391	1.02935	0.927687
ACTG2	actin, gamma 2, smooth muscle, enteric	0.804419	20.1569	1.12137	0.282068	1.35739	0.0652324	0.918763	0.689172
AGTR1	angiotensin II receptor, type 1	0.725667	12.8378	1.15347	0.18152	1.38154	0.120769	1.23032	0.304659
ANGPTL1	angiopoietin-like 1	0.887264	27.181	1.08862	0.478206	1.01299	0.950309	1.02069	0.931363
AOC3	amine oxidase, copper containing 3 (vascular adhesion protein 1)	0.867249	25.8368	1.12332	0.145358	1.25847	0.0475079	0.972319	0.857914
ASB2	ankyrin repeat and SOCS box-containing 2	0.797258	18.2584	1.08701	0.536237	1.15401	0.464023	1.03385	0.900624
ATP1A2	ATPase, Na+/K+ transporting, alpha 2 polypeptide	0.794033	18.54	1.13493	0.281212	1.10703	0.593428	1.2113	0.433449
ATP2B4	ATPase, Ca++ transporting, plasma membrane 4	0.766006	15.588	1.30201	0.0455135	1.24342	0.314895	1.63921	0.0469617
BCHE	butyrylcholinesterase	0.735467	13.6084	1.10186	0.189923	0.984662	0.921469	1.19288	0.188283
BEX1	brain expressed, X-linked 1	0.579609	5.86597	1.04689	0.72692	1.11175	0.76195	1.1848	0.363456
C14orf132	chromosome 14 open reading frame 132	0.815867	20.2654	1.40723	0.00541753	1.26709	0.232026	1.32557	0.256182
C15orf52	chromosome 15 open reading frame 52	0.541512	4.67561	1.43547	0.00193518	1.36956	0.123506	1.25951	0.385512
C1orf133	chromosome 1 open reading frame 133	0.691968	10.5534	1.13436	0.272657	1.21848	0.245665	1.16957	0.509438
C20orf194	chromosome 20 open reading frame 194	0.830927	22.1613	1.25973	0.0945541	1.32432	0.186096	1.28801	0.353372
C2orf40	chromosome 2 open reading frame 40	0.835404	21.1773	1.25148	0.0120234	1.26842	0.0902261	1.28745	0.163488
C4A /// C4B /// LOC100509001	complement component 4A (Rodgers blood group) /// complement component 4B (Chido blood group) /// complement C4-B-like	0.69867	11.1804	1.11873	0.382647	1.19812	0.424466	1.16496	0.538001
C7	complement component 7	0.750273	14.5964	1.09072	0.192042	1.04047	0.762777	0.979952	0.881684
CAP2	CAP, adenylate cyclase-associated protein, 2 (yeast)	0.711957	12.0262	1.0732	0.540663	1.10533	0.647216	1.38092	0.133401
CASQ2	calsequestrin 2 (cardiac muscle)	0.866456	25.348	1.08481	0.462277	1.09481	0.568964	0.979533	0.92966
CBX7	chromobox homolog 7	0.662511	8.96635	1.0379	0.803354	1.13902	0.59431	0.986944	0.963295
CFL2	cofilin 2 (muscle)	0.774032	16.4933	1.0491	0.621409	0.967764	0.854272	1.23031	0.241539
CHRDL1	chordin-like 1	0.845713	22.3986	1.04542	0.4854	1.11133	0.28702	0.988711	0.926774
CHRDL2	chordin-like 2	0.825685	20.8161	1.0275	0.754969	1.1218	0.363178	0.840153	0.331348
CILP	cartilage intermediate layer protein, nucleotide pyrophosphohydrolase	0.719029	13.2039	1.15206	0.0944983	1.18442	0.248794	0.96118	0.833281
CLU	clusterin	0.724514	12.613	1.10153	0.209467	1.22047	0.169979	1.15977	0.294065
CMA1	chymase 1, mast cell	0.463757	3.19215	1.06051	0.685398	1.07149	0.795901	0.823455	0.524551
CNN1	calponin 1, basic, smooth muscle	0.912521	31.4023	1.05702	0.387485	1.15072	0.133284	0.947643	0.672531
CRYAB	crystallin, alpha B	0.85814	25.0054	1.24898	0.0137584	1.33285	0.0356926	1.11539	0.539423
CSRP1	cysteine and glycine-rich protein 1	0.827868	21.156	1.15742	0.248996	1.36475	0.102918	1.093	0.715877
DARC	Duffy blood group, chemokine receptor	0.774805	16.319	1.1258	0.196263	1.27033	0.0998973	0.991856	0.96253
DES	desmin	0.850222	24.169	1.03818	0.732218	1.14403	0.427102	0.834389	0.419962
DES /// FAM48A	desmin /// family with sequence similarity 48, member A	0.858374	25.0207	1.09782	0.266384	1.12764	0.329705	0.885991	0.512754
DPT	dermatopontin	0.760252	15.5887	1.1787	0.0343424	1.24281	0.10167	1.24653	0.121144
EPHA7	EPH receptor A7	0.51718	4.40753	1.15499	0.26631	1.13052	0.591562	1.02052	0.938243
FHL1	four and a half LIM domains 1	0.855448	23.4409	1.16497	0.0544136	1.21734	0.12253	1.06035	0.709131
FLNA	filamin A, alpha	0.759419	16.5651	1.22286	0.0292571	1.35159	0.0297617	1.21431	0.277391
FLNC	filamin C, gamma	0.63414	8.19855	1.23595	0.0960625	1.40852	0.144837	0.917442	0.766315
FXYD6	FXYD domain containing ion transport regulator 6	0.900303	29.0971	1.16491	0.111389	1.23585	0.13596	1.03773	0.843342
GPM6A	glycoprotein M6A	0.871208	26.1533	1.08025	0.493998	1.07574	0.677758	1.10802	0.631667
GPM6B	glycoprotein M6B	0.633474	7.81809	1.0904	0.462424	1.28902	0.242648	0.978776	0.923608
GPRASP1	G protein-coupled receptor associated sorting protein 1	0.697911	11.2222	1.26543	0.0201224	1.15046	0.417903	1.20706	0.365031
GREM2	gremlin 2	0.742302	14.0297	1.10868	0.439688	1.33659	0.129707	1.09725	0.697946
HAND1	heart and neural crest derivatives expressed 1	0.764489	16.1582	1.05516	0.658841	1.05272	0.782948	1.07904	0.747738
HSD17B6	hydroxysteroid (17-beta) dehydrogenase 6 homolog (mouse)	0.733169	13.836	1.14588	0.0843611	1.27963	0.142306	1.17708	0.306692
HSPB6	heat shock protein, alpha-crystallin-related, B6	0.786411	17.345	1.12206	0.287032	1.19857	0.238547	0.970476	0.897486
HSPB8	heat shock 22kDa protein 8	0.923189	31.4071	1.10662	0.445634	1.1804	0.461704	0.973792	0.917496
HTR2B	5-hydroxytryptamine (serotonin) receptor 2B	0.692968	11.2767	1.18426	0.0214023	1.04125	0.746334	1.27156	0.119476
IGF1	insulin-like growth factor 1 (somatomedin C)	0.690521	11.4043	1.17887	0.0659407	1.07443	0.703443	1.04799	0.795765
ITIH5	inter-alpha (globulin) inhibitor H5	0.614838	7.55926	1.18215	0.18759	1.28017	0.268536	1.28476	0.286361
JAM2	junctional adhesion molecule 2	0.825021	21.126	1.2085	0.0806562	1.25314	0.201691	1.24895	0.257097
KCNMA1	potassium large conductance calcium-activated channel, subfamily M, alpha member 1	0.794031	17.6986	1.07397	0.63054	0.971608	0.908827	0.993909	0.984302
KCNMB1	potassium large conductance calcium-activated channel, subfamily M, beta member 1	0.892905	28.1417	1.15376	0.314264	1.27772	0.242284	0.953088	0.860556
LIMS2	LIM and senescent cell antigen-like domains 2	0.743541	13.9757	1.28536	0.0675112	1.40616	0.114689	1.01656	0.955636
LMOD1	leiomodin 1 (smooth muscle)	0.955032	35.8646	1.12442	0.220328	1.20983	0.142718	1.02324	0.903953
LOC100127983	hypothetical protein LOC100127983	0.869356	24.9951	1.16431	0.177949	1.15793	0.401837	1.1792	0.481063
LOC401093	hypothetical LOC401093	0.86436	24.6905	0.998603	0.992053	0.99741	0.990943	1.12261	0.63312
LOC728264	Hypothetical LOC728264	0.818453	20.0148	1.21175	0.0643085	1.18075	0.275166	1.06306	0.795991
LRRN4CL	LRRN4 C-terminal like	0.723317	12.9299	1.34734	0.0103709	1.32214	0.152539	1.57419	0.0361412
MAB21L2	mab-21-like 2 (C. elegans)	0.890894	27.9733	1.09888	0.151113	1.14827	0.140461	1.03091	0.815088
MAMDC2	MAM domain containing 2	0.844345	22.5399	1.07798	0.382723	1.1279	0.305048	0.958779	0.815457
MFAP4	microfibrillar-associated protein 4	0.756685	15.8736	1.23243	0.0175276	1.4477	0.00771271	1.1446	0.400406
MORN5	MORN repeat containing 5	0.62844	8.65244	1.12402	0.388986	1.27659	0.225775	1.45633	0.11964
MRGPRF	MAS-related GPR, member F	0.867792	26.0095	1.18757	0.0332273	1.23157	0.0744591	1.14916	0.384398
MRVI1	murine retrovirus integration site 1 homolog	0.755532	15.6876	1.2764	0.021584	1.26248	0.139702	1.06605	0.783045
MSRB3	methionine sulfoxide reductase B3	0.851477	25.0942	1.20429	0.0862271	1.26275	0.152798	1.22108	0.34869
MYH11	myosin, heavy chain 11, smooth muscle	0.911602	30.6733	1.10105	0.293787	1.22109	0.125429	0.983653	0.926598
MYL9	myosin, light chain 9, regulatory	0.842415	24.3348	1.12322	0.0914812	1.24556	0.0260532	1.00551	0.968244
MYLK	myosin light chain kinase	0.914528	31.0848	1.21897	0.165327	1.31241	0.196278	1.16168	0.613348
MYOCD	myocardin	0.790507	18.1147	1.1328	0.155793	1.16372	0.242853	1.05632	0.767383
MYOT	myotilin	0.634351	8.23329	1.13821	0.293762	1.14724	0.626135	1.17517	0.52284
NBEA	neurobeachin	0.645355	8.24483	1.09251	0.500823	0.828017	0.494696	0.96949	0.899044
NBLA00301	Nbla00301	0.844893	22.8984	1.14173	0.299268	1.01556	0.948703	1.30026	0.202634
OGN	osteoglycin	0.808736	19.026	1.08956	0.168343	1.03896	0.75222	1.05774	0.627793
PDE2A	phosphodiesterase 2A, cGMP-stimulated	0.743862	13.7784	1.14077	0.356343	1.40472	0.128265	1.16348	0.549613
PDZRN4	PDZ domain containing ring finger 4	0.88573	26.7553	1.17375	0.0811118	1.07905	0.606694	1.32835	0.104397
PEG3	paternally expressed 3	0.8337	21.297	1.29139	0.045083	1.28668	0.294689	1.37897	0.20519
PENK	proenkephalin	0.660845	9.07952	1.02038	0.867698	0.979516	0.927416	0.834492	0.452605
PGM5	phosphoglucomutase 5	0.743809	13.8248	1.11807	0.433638	1.15514	0.558611	0.947071	0.838604
PLEKHO1	pleckstrin homology domain containing, family O member 1	0.727268	14.1511	1.08431	0.479576	1.21505	0.324529	1.03863	0.869342
PLN	phospholamban	0.889397	27.9977	1.04203	0.499981	1.05367	0.591266	0.960426	0.73931
PLP1	proteolipid protein 1	0.749073	14.6681	1.08474	0.48525	1.34472	0.0976532	0.925849	0.736748
POPDC2	popeye domain containing 2	0.843024	22.3999	1.03359	0.804578	1.26368	0.234509	0.935534	0.795163
PPP1R14A	protein phosphatase 1, regulatory (inhibitor) subunit 14A	0.777791	16.4212	1.16318	0.0648608	1.16744	0.23845	1.26562	0.11734
PRELP	proline/arginine-rich end leucine-rich repeat protein	0.77684	17.2117	1.17145	0.201233	1.24958	0.257611	1.17622	0.482602
PRIMA1	proline rich membrane anchor 1	0.790005	17.4939	1.1204	0.342822	1.14046	0.468898	1.11591	0.612701
RASL12	RAS-like, family 12	0.79707	18.3703	1.2356	0.105383	1.34552	0.153213	1.20284	0.467809
RBPMS2	RNA binding protein with multiple splicing 2	0.88711	27.0106	1.1479	0.212261	1.19802	0.27202	1.12801	0.574039
RCAN2	regulator of calcineurin 2	0.664108	9.60402	1.25956	0.0216017	1.23797	0.235987	1.24635	0.225415
RERG	RAS-like, estrogen-regulated, growth inhibitor	0.743616	13.8996	1.15742	0.11146	1.01068	0.95916	1.25638	0.127476
RNF150	ring finger protein 150	0.836167	21.2818	1.21764	0.1291	1.26196	0.210712	1.4241	0.148333
SCN7A	sodium channel, voltage-gated, type VII, alpha	0.831226	21.8767	1.0374	0.789519	1.12314	0.612199	1.0568	0.814202
SCRG1	stimulator of chondrogenesis 1	0.820648	20.473	1.05007	0.633471	1.05179	0.757421	0.951969	0.824169
SDPR	serum deprivation response	0.805472	18.6832	1.2144	0.0323097	1.15992	0.362675	1.26419	0.154849
SETBP1	SET binding protein 1	0.68935	10.6679	1.14781	0.200944	1.2281	0.271161	1.27306	0.220586
SH3BGR	SH3 domain binding glutamic acid-rich protein	0.560136	5.39549	1.0098	0.949014	1.02165	0.943126	1.14849	0.62829
SORBS1	sorbin and SH3 domain containing 1	0.645321	8.50468	0.876308	0.356725	1.10045	0.698338	0.977978	0.939857
SYNM	synemin, intermediate filament protein	0.86344	25.0928	1.02244	0.844687	1.17661	0.343228	0.879902	0.565389
SYNPO2	synaptopodin 2	0.918032	31.095	1.11368	0.145273	1.14341	0.227767	1.054	0.719649
TACR2	tachykinin receptor 2	0.654153	9.64985	0.990889	0.946767	1.10053	0.685221	0.791889	0.406304
TAGLN	transgelin	0.857416	26.1137	1.15921	0.0841454	1.28588	0.0456397	1.02849	0.866235
TCEAL2	transcription elongation factor A (SII)-like 2	0.855292	23.9395	1.12515	0.29422	1.03622	0.848526	1.04292	0.863343
THBS4	thrombospondin 4	0.818584	20.1898	1.1133	0.163173	1.11136	0.386122	0.916346	0.601859
TMEM100	transmembrane protein 100	0.691548	11.0468	1.03622	0.740362	1.03524	0.857497	1.07749	0.675167
TMEM200B	transmembrane protein 200B	0.799147	18.7275	1.10009	0.487836	1.26516	0.205598	0.919413	0.769586
TMEM35	transmembrane protein 35	0.632444	7.78883	1.17317	0.0615857	1.4468	0.0041838	1.24689	0.190054
TNS1	tensin 1	0.873859	27.0283	1.29111	0.0580575	1.40039	0.0719606	1.1455	0.617878
VIP	vasoactive intestinal peptide	0.656672	8.98734	1.09224	0.141101	1.10911	0.321651	1.01762	0.881657
WFDC1	WAP four-disulfide core domain 1	0.609555	8.13316	1.19626	0.0597833	1.42241	0.0307391	1.02071	0.910201

## Sheet: tan
Symbol	Description	kMEtan	KINtan	RFS HR	RFS P-value	Type III HR	Type III_p-value	Type IV HR	Type IV p-value
ANKRD46	ankyrin repeat domain 46	0.79559	5.78814	0.364112	0.889477	0.812747	0.390602	0.939327	0.798542
ARFGEF1	ADP-ribosylation factor guanine nucleotide-exchange factor 1(brefeldin A-inhibited)	0.789397	5.85081	0.665386	1.05909	0.721371	0.288223	1.10728	0.642008
ATP6V1C1	ATPase, H+ transporting, lysosomal 42kDa, V1 subunit C1	0.87308	8.04854	0.190734	0.822083	0.64213	0.154703	1.03312	0.900291
C8orf59	chromosome 8 open reading frame 59	0.797206	6.01789	0.144947	0.813993	0.499412	0.0267225	0.845881	0.506121
CHCHD7	coiled-coil-helix-coiled-coil-helix domain containing 7	0.695692	3.93133	0.853782	0.972028	0.751733	0.370478	1.05453	0.836881
DPY19L4	dpy-19-like 4 (C. elegans)	0.893867	8.70795	0.302908	0.854962	0.536971	0.0393355	0.940901	0.83335
E2F5	E2F transcription factor 5, p130-binding	0.724038	4.40196	0.0363535	0.78268	0.688843	0.123132	0.80245	0.262107
FZD6	frizzled homolog 6 (Drosophila)	0.722959	4.30644	0.435615	0.908653	0.715718	0.173	0.943153	0.783141
KIAA0196	KIAA0196	0.754365	5.03476	0.561662	0.914311	0.777327	0.496567	0.818	0.417159
LACTB2	lactamase, beta 2	0.663687	3.35234	0.457472	0.923394	0.635278	0.0409541	1.12775	0.510178
LOC100506365	hypothetical LOC100506365	0.694154	3.85836	0.645476	1.06161	0.841859	0.520673	0.976483	0.921333
MRPL13	mitochondrial ribosomal protein L13	0.825056	6.73363	0.104605	0.791812	0.618128	0.0823406	0.800487	0.382447
MTERFD1	MTERF domain containing 1	0.853413	7.71305	0.0549359	0.751654	0.489337	0.018148	0.794809	0.363764
NUDCD1	NudC domain containing 1	0.867876	8.07051	0.0540363	0.748663	0.443356	0.0135406	0.872666	0.597937
OTUD6B	OTU domain containing 6B	0.872052	8.18039	0.0709194	0.813196	0.559595	0.00624498	0.875151	0.512205
PDP1	pyruvate dehyrogenase phosphatase catalytic subunit 1	0.630859	2.94325	0.812779	0.971593	0.594369	0.0607454	0.807519	0.351269
PLEKHF2	pleckstrin homology domain containing, family F (with FYVE domain) member 2	0.762827	5.14983	0.339854	0.877364	0.764182	0.295736	0.893971	0.654432
PRMT3	protein arginine methyltransferase 3	0.659003	3.4727	0.595105	0.934972	0.605177	0.072018	1.10641	0.662499
RB1CC1	RB1-inducible coiled-coil 1	0.813263	6.42552	0.823427	0.971244	0.615692	0.0747424	0.923167	0.744384
RRM2B	ribonucleotide reductase M2 B (TP53 inducible)	0.689783	3.9107	0.403455	0.902152	0.798883	0.361051	1.03029	0.903126
SLC25A32	solute carrier family 25, member 32	0.854316	7.60375	0.0619972	0.753923	0.576517	0.0797304	0.925713	0.754465
SNX16	sorting nexin 16	0.744868	4.7274	0.102197	0.78825	0.482617	0.0150539	0.961278	0.874763
TATDN1	TatD DNase domain containing 1	0.826409	6.85569	0.37587	0.883618	0.622783	0.130833	0.720092	0.182831
TMEM68	transmembrane protein 68	0.791326	5.80173	0.0329132	0.738542	0.42371	0.002265	1.04848	0.833202
TRAM1	translocation associated membrane protein 1	0.666623	3.74294	0.627363	0.928378	0.5878	0.111171	1.05535	0.836132
TTC35	tetratricopeptide repeat domain 35	0.827639	6.8672	0.338943	0.878051	0.627509	0.0791715	0.986922	0.958536
UBE2V2	ubiquitin-conjugating enzyme E2 variant 2	0.809604	6.27901	0.430948	0.893152	0.579644	0.0567099	1.01425	0.954458
UBR5	Ubiquitin protein ligase E3 component n-recognin 5	0.847773	7.37016	0.332784	0.863888	0.473138	0.0413437	0.872939	0.619175
UTP23	UTP23, small subunit (SSU) processome component, homolog (yeast)	0.860532	7.61664	0.530731	0.914685	0.568396	0.068956	0.890461	0.631282
WDYHV1	WDYHV motif containing 1	0.602042	2.85473	0.0694473	0.75421	0.562418	0.0809654	0.754853	0.251573
WWP1	WW domain containing E3 ubiquitin protein ligase 1	0.743101	4.809	0.740474	0.954565	0.467	0.012627	0.742357	0.270957
YTHDF3	YTH domain family, member 3	0.721843	4.75697	0.650296	0.935907	0.710828	0.269878	1.14409	0.586703
ZFAND1	zinc finger, AN1-type domain 1	0.86181	7.67826	0.212079	0.848997	0.565559	0.03348	1.02621	0.911476
ZHX1	zinc fingers and homeoboxes 1	0.635346	3.14068	0.537814	0.916305	0.637663	0.154852	1.02231	0.940831
ZNF623	zinc finger protein 623	0.754271	4.98223	0.530499	0.920465	0.674327	0.165201	0.902802	0.657128

[truncated: 2 more sheets: yellow, purple]
