# Supplementary material for: Associating transcriptional modules with colon cancer survival through weighted gene co-expression network analysis
Source: BMC Genomics. 2017 May 9;18:361. doi: 10.1186/s12864-017-3761-z (PMC5424422; doi:10.1186/s12864-017-3761-z)
Supplement: Supplementary file 3 — GO biological process enrichment analysis for the 11 modules. (XLS 406 kb) [file 12864_2017_3761_MOESM3_ESM.xls]

## Sheet: Legend
Additional file 3: Dataset 2
GO biological process enrichement analysis for the 11 modules

## Sheet: black
Term	Count	%	PValue	Fold Enrichment	Bonferroni	Benjamini	FDR
GO:0006955~immune response	24	40	2.32042e-22	13.6386	7.88943e-20	7.88943e-20	3.15991e-19
GO:0002376~immune system process	25	41.6667	3.56107e-20	9.82242	1.21076e-17	6.05382e-18	4.84941e-17
GO:0050896~response to stimulus	28	46.6667	1.12439e-10	3.1351	3.82292e-08	1.27431e-08	1.53117e-07
GO:0046649~lymphocyte activation	5	8.33333	0.00142518	9.85204	0.384244	0.114167	1.92343
GO:0002684~positive regulation of immune system process	5	8.33333	0.00273693	8.23763	0.606168	0.17003	3.66342
GO:0045321~leukocyte activation	5	8.33333	0.00290642	8.10147	0.628282	0.152053	3.88615
GO:0001775~cell activation	5	8.33333	0.00533498	6.8312	0.837772	0.228811	7.02555
GO:0002682~regulation of immune system process	5	8.33333	0.0146373	5.09235	0.993352	0.465638	18.1925
GO:0042113~B cell activation	3	5	0.0151751	15.4781	0.994478	0.438798	18.7984
GO:0051251~positive regulation of lymphocyte activation	3	5	0.024002	12.1271	0.999741	0.562212	28.1681
GO:0002696~positive regulation of leukocyte activation	3	5	0.0282938	11.0975	0.999942	0.58817	32.3522
GO:0050867~positive regulation of cell activation	3	5	0.0308018	10.5976	0.999976	0.587881	34.6916
GO:0051249~regulation of lymphocyte activation	3	5	0.0518617	7.9482	1	0.751626	51.5781
GO:0002694~regulation of leukocyte activation	3	5	0.0635255	7.08635	1	0.796877	59.0894
GO:0050865~regulation of cell activation	3	5	0.0696628	6.7219	1	0.805382	62.5932
GO:0050871~positive regulation of B cell activation	2	3.33333	0.0787435	23.7643	1	0.82498	67.2704

## Sheet: blue
Term	Count	%	PValue	Fold Enrichment	Bonferroni	Benjamini	FDR
GO:0002376~immune system process	136	36.9565	8.28582e-75	6.26587	1.68534e-71	1.68534e-71	1.4274e-71
GO:0006955~immune response	116	31.5217	1.66229e-72	7.73005	3.38109e-69	1.69055e-69	2.86363e-69
GO:0006952~defense response	78	21.1957	8.28132e-38	5.83167	1.68442e-34	5.61473e-35	1.42663e-34
GO:0050896~response to stimulus	165	44.837	8.18316e-28	2.16641	1.66445e-24	4.16114e-25	1.40972e-24
GO:0006954~inflammatory response	43	11.6848	4.51771e-21	6.08357	9.18902e-18	1.8378e-18	7.78268e-18
GO:0002682~regulation of immune system process	45	12.2283	6.46395e-20	5.37434	1.31477e-16	2.19128e-17	1.11355e-16
GO:0042330~taxis	29	7.88043	7.23478e-18	8.33396	1.47155e-14	2.10222e-15	1.24634e-14
GO:0006935~chemotaxis	29	7.88043	7.23478e-18	8.33396	1.47155e-14	2.10222e-15	1.24634e-14
GO:0006950~response to stress	91	24.7283	6.03414e-17	2.48322	2.25819e-13	2.81997e-14	1.88738e-13
GO:0002684~positive regulation of immune system process	33	8.96739	8.90933e-17	6.37544	2.25819e-13	2.5091e-14	1.88738e-13
GO:0050776~regulation of immune response	32	8.69565	1.55471e-16	6.51051	2.25819e-13	2.25375e-14	1.88738e-13
GO:0009611~response to wounding	46	12.5	2.73391e-15	3.99076	5.64548e-12	5.13256e-13	4.78506e-12
GO:0042110~T cell activation	24	6.52174	2.87634e-15	8.75818	5.8713e-12	4.89275e-13	4.9738e-12
GO:0009605~response to external stimulus	61	16.5761	5.93324e-15	3.06872	1.19684e-11	9.20597e-13	1.01363e-11
GO:0006968~cellular defense response	18	4.8913	7.46535e-15	13.568	1.51299e-11	1.08069e-12	1.2812e-11
GO:0045321~leukocyte activation	31	8.42391	9.09062e-15	5.89006	1.85172e-11	1.23446e-12	1.56875e-11
GO:0002504~antigen processing and presentation of peptide or polysaccharide antigen via MHC class II	14	3.80435	7.03568e-14	19.5069	1.43169e-10	8.94806e-12	1.21259e-10
GO:0046649~lymphocyte activation	27	7.33696	1.72977e-13	6.23855	3.51827e-10	2.06957e-11	2.97984e-10
GO:0001775~cell activation	31	8.42391	8.64378e-13	4.96653	1.75823e-09	9.76794e-11	1.48914e-09
GO:0019882~antigen processing and presentation	18	4.8913	1.85576e-12	9.97167	3.77457e-09	1.98662e-10	3.19689e-09
GO:0050865~regulation of cell activation	24	6.52174	4.00646e-12	6.30589	8.14914e-09	4.07457e-10	6.90196e-09
GO:0048583~regulation of response to stimulus	38	10.3261	7.14292e-12	3.75754	1.45288e-08	6.91846e-10	1.23052e-08
GO:0007626~locomotory behavior	29	7.88043	8.97878e-12	4.86654	1.82629e-08	8.30133e-10	1.54678e-08
GO:0050778~positive regulation of immune response	21	5.70652	4.31228e-11	6.65924	8.77116e-08	3.81355e-09	7.42877e-08
GO:0051249~regulation of lymphocyte activation	21	5.70652	6.30632e-11	6.52425	1.28271e-07	5.34461e-09	1.08639e-07
GO:0050863~regulation of T cell activation	19	5.16304	6.50579e-11	7.46691	1.32328e-07	5.29311e-09	1.12075e-07
GO:0002694~regulation of leukocyte activation	22	5.97826	7.39156e-11	6.0938	1.50344e-07	5.78247e-09	1.27335e-07
GO:0045087~innate immune response	20	5.43478	1.38092e-10	6.66383	2.80879e-07	1.04029e-08	2.37892e-07
GO:0040011~locomotion	34	9.23913	2.90172e-10	3.62723	5.90209e-07	2.10789e-08	4.99881e-07
GO:0048584~positive regulation of response to stimulus	25	6.79348	3.23384e-10	4.87081	6.57762e-07	2.26815e-08	5.57094e-07
GO:0002252~immune effector process	19	5.16304	6.44224e-10	6.51962	1.31035e-06	4.36784e-08	1.10981e-06
GO:0051707~response to other organism	27	7.33696	9.13464e-10	4.28094	1.85798e-06	5.9935e-08	1.57363e-06
GO:0051704~multi-organism process	41	11.1413	8.67906e-09	2.76828	1.7653e-05	5.51662e-07	1.49515e-05
GO:0009615~response to virus	16	4.34783	1.26374e-08	6.74942	2.57042e-05	7.78923e-07	2.17705e-05
GO:0031347~regulation of defense response	18	4.8913	1.28751e-08	5.78775	2.61876e-05	7.70232e-07	2.218e-05
GO:0050867~positive regulation of cell activation	16	4.34783	1.6272e-08	6.62781	3.30968e-05	9.45637e-07	2.80319e-05
GO:0009607~response to biotic stimulus	29	7.88043	2.04444e-08	3.47248	4.1583e-05	1.15511e-06	3.52196e-05
GO:0002697~regulation of immune effector process	15	4.07609	3.54395e-08	6.82878	7.20813e-05	1.94821e-06	6.10518e-05
GO:0002696~positive regulation of leukocyte activation	15	4.07609	6.62604e-08	6.50667	0.000134765	3.54667e-06	0.000114147
GO:0050870~positive regulation of T cell activation	13	3.53261	7.79678e-08	7.86508	0.000158574	4.06631e-06	0.000134315
GO:0001817~regulation of cytokine production	19	5.16304	7.97116e-08	4.82668	0.00016212	4.05333e-06	0.00013732
GO:0007610~behavior	31	8.42391	1.17981e-07	3.03922	0.000239944	5.85298e-06	0.000203246
GO:0002521~leukocyte differentiation	16	4.34783	1.54749e-07	5.61593	0.00031471	7.49424e-06	0.000266587
GO:0051251~positive regulation of lymphocyte activation	14	3.80435	1.64957e-07	6.63635	0.000335466	7.80282e-06	0.000284172
GO:0002443~leukocyte mediated immunity	13	3.53261	3.16696e-07	6.95053	0.000643952	1.46399e-05	0.000545572
GO:0030098~lymphocyte differentiation	14	3.80435	3.37199e-07	6.24977	0.000685627	1.52413e-05	0.000580892
GO:0050900~leukocyte migration	11	2.98913	3.46792e-07	8.87342	0.000705126	1.53341e-05	0.000597418
GO:0007165~signal transduction	99	26.9022	4.70395e-07	1.60284	0.000956326	2.03569e-05	0.000810348
GO:0030595~leukocyte chemotaxis	9	2.44565	9.94136e-07	11.1844	0.00202003	4.21257e-05	0.00171259
GO:0030217~T cell differentiation	11	2.98913	1.23339e-06	7.78131	0.00250557	5.11968e-05	0.00212474
GO:0060326~cell chemotaxis	9	2.44565	1.5256e-06	10.6109	0.00309825	6.20594e-05	0.00262812
GO:0050670~regulation of lymphocyte proliferation	12	3.26087	1.67201e-06	6.64778	0.00339509	6.66813e-05	0.00288033
GO:0002683~negative regulation of immune system process	12	3.26087	1.67201e-06	6.64778	0.00339509	6.66813e-05	0.00288033
GO:0070663~regulation of leukocyte proliferation	12	3.26087	1.8873e-06	6.56864	0.0038314	7.38196e-05	0.0032512
GO:0032944~regulation of mononuclear cell proliferation	12	3.26087	1.8873e-06	6.56864	0.0038314	7.38196e-05	0.0032512
GO:0006874~cellular calcium ion homeostasis	17	4.61957	2.37479e-06	4.27141	0.00481869	9.11343e-05	0.00409099
GO:0002449~lymphocyte mediated immunity	11	2.98913	2.48385e-06	7.2255	0.00503941	9.3554e-05	0.00427885
GO:0002822~regulation of adaptive immune response based on somatic recombination of immune receptors built from immunoglobulin superfamily domains	10	2.71739	2.48897e-06	8.36008	0.00504978	9.20426e-05	0.00428768
GO:0002819~regulation of adaptive immune response	10	2.71739	2.90977e-06	8.2108	0.005901	0.000105682	0.00501256
GO:0055074~calcium ion homeostasis	17	4.61957	3.3671e-06	4.15781	0.00682529	0.000120145	0.00580036
GO:0030097~hemopoiesis	19	5.16304	3.95966e-06	3.70182	0.00802162	0.000138852	0.00682111
GO:0048534~hemopoietic or lymphoid organ development	20	5.43478	3.99981e-06	3.53696	0.00810263	0.000137883	0.00689027
GO:0055066~di-, tri-valent inorganic cation homeostasis	19	5.16304	4.73e-06	3.65535	0.00957471	0.000160335	0.00814808
GO:0006875~cellular metal ion homeostasis	17	4.61957	5.78441e-06	3.9881	0.0116966	0.000192859	0.00996436
GO:0002460~adaptive immune response based on somatic recombination of immune receptors built from immunoglobulin superfamily domains	11	2.98913	6.00801e-06	6.56864	0.012146	0.000197083	0.0103495
GO:0002250~adaptive immune response	11	2.98913	6.00801e-06	6.56864	0.012146	0.000197083	0.0103495
GO:0030005~cellular di-, tri-valent inorganic cation homeostasis	18	4.8913	9.38233e-06	3.64603	0.0189028	0.000302871	0.0161618
GO:0002520~immune system development	20	5.43478	9.49075e-06	3.33192	0.0191191	0.000301584	0.0163485
GO:0055065~metal ion homeostasis	17	4.61957	1.02464e-05	3.81301	0.0206256	0.000320584	0.0176501
GO:0045580~regulation of T cell differentiation	9	2.44565	1.25976e-05	8.1142	0.0252981	0.000388162	0.0216997
GO:0002495~antigen processing and presentation of peptide antigen via MHC class II	5	1.3587	1.41516e-05	28.7378	0.0283742	0.000429528	0.0243762
GO:0019886~antigen processing and presentation of exogenous peptide antigen via MHC class II	5	1.3587	1.41516e-05	28.7378	0.0283742	0.000429528	0.0243762
GO:0042221~response to chemical stimulus	52	14.1304	1.4375e-05	1.8665	0.0288155	0.000429891	0.0247609
GO:0048518~positive regulation of biological process	72	19.5652	2.19674e-05	1.62843	0.0436986	0.000647357	0.0378365
GO:0007159~leukocyte adhesion	7	1.90217	2.48908e-05	11.4951	0.0493683	0.000723003	0.0428709
GO:0007166~cell surface receptor linked signal transduction	67	18.2065	2.64512e-05	1.65985	0.0523807	0.000757493	0.0455578
GO:0002285~lymphocyte activation during immune response	6	1.63043	3.14772e-05	15.3268	0.0620191	0.00088885	0.0542121
GO:0030003~cellular cation homeostasis	18	4.8913	4.00372e-05	3.25846	0.0782095	0.00111496	0.0689499
GO:0045058~T cell selection	6	1.63043	4.19643e-05	14.5201	0.0818158	0.00115281	0.0722676
GO:0002703~regulation of leukocyte mediated immunity	9	2.44565	4.82862e-05	6.784	0.0935473	0.0013087	0.0831502
GO:0050866~negative regulation of cell activation	9	2.44565	4.82862e-05	6.784	0.0935473	0.0013087	0.0831502
GO:0055080~cation homeostasis	19	5.16304	5.34258e-05	3.05465	0.102975	0.00142886	0.0919971
GO:0042129~regulation of T cell proliferation	9	2.44565	5.44097e-05	6.67458	0.104768	0.00143627	0.0936904
GO:0045582~positive regulation of T cell differentiation	7	1.90217	5.56578e-05	10.0582	0.107038	0.00145037	0.0958386
GO:0045619~regulation of lymphocyte differentiation	9	2.44565	6.11661e-05	6.56864	0.116987	0.00157364	0.105319
GO:0002478~antigen processing and presentation of exogenous peptide antigen	5	1.3587	6.33577e-05	20.9002	0.120915	0.00160962	0.10909
GO:0051239~regulation of multicellular organismal process	40	10.8696	6.49034e-05	1.96288	0.123675	0.00162852	0.111751
GO:0045621~positive regulation of lymphocyte differentiation	7	1.90217	9.43906e-05	9.19609	0.174693	0.00233872	0.162483
GO:0050857~positive regulation of antigen receptor-mediated signaling pathway	4	1.08696	9.76696e-05	36.7844	0.180179	0.00239075	0.168123
GO:0080134~regulation of response to stress	18	4.8913	0.000102471	3.02061	0.188148	0.00247832	0.176381
GO:0002263~cell activation during immune response	7	1.90217	0.000111225	8.94064	0.202477	0.00265816	0.191435
GO:0002366~leukocyte activation during immune response	7	1.90217	0.000111225	8.94064	0.202477	0.00265816	0.191435
GO:0045061~thymic T cell selection	5	1.3587	0.000132638	17.6848	0.236471	0.00313234	0.228251
GO:0007204~elevation of cytosolic calcium ion concentration	11	2.98913	0.0001369	4.59805	0.243062	0.00319573	0.235577
GO:0002706~regulation of lymphocyte mediated immunity	8	2.17391	0.000155279	6.81192	0.270841	0.00358292	0.267164
GO:0016064~immunoglobulin mediated immune response	8	2.17391	0.000155279	6.81192	0.270841	0.00358292	0.267164
GO:0050671~positive regulation of lymphocyte proliferation	8	2.17391	0.000174666	6.68807	0.299038	0.00398419	0.300472
GO:0043067~regulation of programmed cell death	35	9.51087	0.000175519	1.98192	0.300253	0.00395922	0.301937
GO:0031349~positive regulation of defense response	9	2.44565	0.000176043	5.66882	0.300999	0.00392746	0.302837
GO:0019884~antigen processing and presentation of exogenous antigen	5	1.3587	0.000182534	16.4216	0.310168	0.00402782	0.313987
GO:0010941~regulation of cell death	35	9.51087	0.000189732	1.97462	0.320196	0.00414141	0.326349
GO:0070665~positive regulation of leukocyte proliferation	8	2.17391	0.000195963	6.56864	0.32876	0.00423175	0.337051
GO:0032946~positive regulation of mononuclear cell proliferation	8	2.17391	0.000195963	6.56864	0.32876	0.00423175	0.337051
GO:0019724~B cell mediated immunity	8	2.17391	0.000195963	6.56864	0.32876	0.00423175	0.337051
GO:0002253~activation of immune response	10	2.71739	0.00019894	4.89154	0.332812	0.00425077	0.342162
GO:0002695~negative regulation of leukocyte activation	8	2.17391	0.000219309	6.4534	0.359896	0.00463635	0.377134
GO:0002700~regulation of production of molecular mediator of immune response	7	1.90217	0.000234442	7.85032	0.379302	0.00490454	0.403107
GO:0051480~cytosolic calcium ion homeostasis	11	2.98913	0.000244352	4.28631	0.391691	0.00505932	0.420112
GO:0042098~T cell proliferation	6	1.63043	0.000252707	10.2179	0.401944	0.00517918	0.434448
GO:0046651~lymphocyte proliferation	7	1.90217	0.000268592	7.66341	0.420963	0.005449	0.461698
GO:0031341~regulation of cell killing	6	1.63043	0.000302232	9.85295	0.459269	0.00606896	0.519382
GO:0042981~regulation of apoptosis	34	9.23913	0.000311297	1.94445	0.46915	0.00618936	0.53492
GO:0045059~positive thymic T cell selection	4	1.08696	0.000330952	26.2745	0.48996	0.00651526	0.568604
GO:0070661~leukocyte proliferation	7	1.90217	0.000348546	7.31507	0.507897	0.00679476	0.598747
GO:0032943~mononuclear cell proliferation	7	1.90217	0.000348546	7.31507	0.507897	0.00679476	0.598747
GO:0002824~positive regulation of adaptive immune response based on somatic recombination of immune receptors built from immunoglobulin superfamily domains	6	1.63043	0.000422968	9.19609	0.577049	0.00816173	0.726153
GO:0045597~positive regulation of cell differentiation	15	4.07609	0.000483027	3.01182	0.625706	0.00922804	0.828859
GO:0043900~regulation of multi-organism process	6	1.63043	0.000495451	8.89944	0.635051	0.0093763	0.850094
GO:0002821~positive regulation of adaptive immune response	6	1.63043	0.000495451	8.89944	0.635051	0.0093763	0.850094
GO:0006909~phagocytosis	7	1.90217	0.000563524	6.70548	0.682263	0.0105599	0.96636
GO:0050871~positive regulation of B cell activation	6	1.63043	0.000667983	8.36008	0.743116	0.0123917	1.14452
GO:0006928~cell motion	23	6.25	0.000709836	2.22642	0.764093	0.0130443	1.21582
GO:0001819~positive regulation of cytokine production	9	2.44565	0.000739157	4.59805	0.777761	0.0134582	1.26574
GO:0050793~regulation of developmental process	29	7.88043	0.000747764	1.97839	0.78162	0.0134931	1.28039
GO:0043368~positive T cell selection	4	1.08696	0.000769028	20.4358	0.790871	0.0137524	1.31658
GO:0050691~regulation of defense response to virus by host	4	1.08696	0.000769028	20.4358	0.790871	0.0137524	1.31658
GO:0019221~cytokine-mediated signaling pathway	8	2.17391	0.000782503	5.25491	0.796529	0.0138699	1.3395
GO:0051241~negative regulation of multicellular organismal process	12	3.26087	0.000901725	3.36442	0.840376	0.0158293	1.54209
GO:0019835~cytolysis	5	1.3587	0.000968162	10.9477	0.86057	0.016841	1.65482
GO:0008219~cell death	30	8.15217	0.000974243	1.91852	0.862286	0.0168023	1.66513
GO:0051270~regulation of cell motion	13	3.53261	0.00103902	3.09713	0.879303	0.0177597	1.77492
GO:0010324~membrane invagination	14	3.80435	0.00104085	2.92603	0.879751	0.0176424	1.77801
GO:0006897~endocytosis	14	3.80435	0.00104085	2.92603	0.879751	0.0176424	1.77801
GO:0051250~negative regulation of lymphocyte activation	7	1.90217	0.00106399	5.96043	0.885284	0.0178823	1.81719
GO:0016265~death	30	8.15217	0.0010749	1.90527	0.887806	0.0179163	1.83567
GO:0042035~regulation of cytokine biosynthetic process	8	2.17391	0.0010914	4.97086	0.891512	0.0180411	1.8636
GO:0051094~positive regulation of developmental process	16	4.34783	0.00111332	2.64636	0.896247	0.0182521	1.90069
GO:0030334~regulation of cell migration	12	3.26087	0.0011527	3.26488	0.904243	0.018741	1.96729
GO:0043068~positive regulation of programmed cell death	21	5.70652	0.00124395	2.23	0.920481	0.0200504	2.12146
GO:0050727~regulation of inflammatory response	8	2.17391	0.00127805	4.84005	0.925816	0.0204329	2.17902
GO:0010942~positive regulation of cell death	21	5.70652	0.00132514	2.21975	0.932601	0.0210132	2.25844
GO:0050862~positive regulation of T cell receptor signaling pathway	3	0.815217	0.00138506	45.9805	0.940344	0.021784	2.35942
GO:0042102~positive regulation of T cell proliferation	6	1.63043	0.00145749	7.07392	0.948527	0.0227352	2.48135
GO:0002429~immune response-activating cell surface receptor signaling pathway	6	1.63043	0.00145749	7.07392	0.948527	0.0227352	2.48135
GO:0032653~regulation of interleukin-10 production	4	1.08696	0.00146266	16.7202	0.949066	0.0226415	2.49005
GO:0006959~humoral immune response	8	2.17391	0.00160384	4.65625	0.961797	0.0246144	2.72728
GO:0032879~regulation of localization	26	7.06522	0.00176601	1.95982	0.972546	0.0268691	2.99911
GO:0001910~regulation of leukocyte mediated cytotoxicity	5	1.3587	0.00191145	9.19609	0.979588	0.0288363	3.2423
GO:0050854~regulation of antigen receptor-mediated signaling pathway	4	1.08696	0.00191908	15.3268	0.979902	0.0287369	3.25502
GO:0050868~negative regulation of T cell activation	6	1.63043	0.00204251	6.56864	0.984372	0.0303357	3.46094
GO:0002768~immune response-regulating cell surface receptor signaling pathway	6	1.63043	0.00204251	6.56864	0.984372	0.0303357	3.46094
GO:0002637~regulation of immunoglobulin production	5	1.3587	0.00222088	8.8424	0.989136	0.0327054	3.75776
GO:0046635~positive regulation of alpha-beta T cell activation	5	1.3587	0.00222088	8.8424	0.989136	0.0327054	3.75776
GO:0002286~T cell activation during immune response	4	1.08696	0.00245501	14.1478	0.99326	0.0358357	4.14605
GO:0045595~regulation of cell differentiation	22	5.97826	0.00249653	2.05604	0.993807	0.0361723	4.21477
GO:0002699~positive regulation of immune effector process	6	1.63043	0.00251739	6.27006	0.994065	0.0362117	4.24927
GO:0033077~T cell differentiation in the thymus	5	1.3587	0.00256317	8.5149	0.994594	0.0366005	4.32495
GO:0051240~positive regulation of multicellular organismal process	14	3.80435	0.00261492	2.63822	0.995135	0.0370666	4.41042
GO:0043065~positive regulation of apoptosis	20	5.43478	0.00269927	2.13863	0.995904	0.0379766	4.5496
GO:0016477~cell migration	15	4.07609	0.00286019	2.49894	0.99705	0.0399222	4.81457
GO:0048870~cell motility	16	4.34783	0.00292083	2.39638	0.997393	0.0404752	4.91424
GO:0051674~localization of cell	16	4.34783	0.00292083	2.39638	0.997393	0.0404752	4.91424
GO:0048002~antigen processing and presentation of peptide antigen	5	1.3587	0.00294	8.2108	0.997493	0.0404605	4.94572
GO:0006915~apoptosis	25	6.79348	0.00305886	1.90949	0.998033	0.0417818	5.14074
GO:0040012~regulation of locomotion	12	3.26087	0.00315663	2.87378	0.998389	0.0428035	5.30088
GO:0006873~cellular ion homeostasis	18	4.8913	0.00334647	2.21296	0.998906	0.0450234	5.61108
GO:0002831~regulation of response to biotic stimulus	5	1.3587	0.00335299	7.92766	0.998921	0.0448135	5.62172
GO:0050730~regulation of peptidyl-tyrosine phosphorylation	7	1.90217	0.00350359	4.73328	0.999206	0.0464774	5.86709
GO:0050801~ion homeostasis	19	5.16304	0.00360428	2.13601	0.999354	0.0474742	6.03082
GO:0042127~regulation of cell proliferation	30	8.15217	0.00365557	1.75275	0.999418	0.0478255	6.11411
GO:0042108~positive regulation of cytokine biosynthetic process	6	1.63043	0.00369978	5.74756	0.999468	0.0480821	6.18584
GO:0012501~programmed cell death	25	6.79348	0.00370553	1.88136	0.999474	0.0478501	6.19518
GO:0032760~positive regulation of tumor necrosis factor production	4	1.08696	0.0037823	12.2615	0.999551	0.0485114	6.31961
GO:0050729~positive regulation of inflammatory response	5	1.3587	0.00380377	7.66341	0.99957	0.0484755	6.35439
GO:0032663~regulation of interleukin-2 production	5	1.3587	0.00380377	7.66341	0.99957	0.0484755	6.35439
GO:0055082~cellular chemical homeostasis	18	4.8913	0.0039246	2.17802	0.999664	0.0496689	6.54987
GO:0006917~induction of apoptosis	16	4.34783	0.00429368	2.29902	0.999842	0.0538871	7.1446
GO:0032680~regulation of tumor necrosis factor production	5	1.3587	0.00429389	7.4162	0.999842	0.0535599	7.14493
GO:0012502~induction of programmed cell death	16	4.34783	0.00442724	2.29186	0.99988	0.0548449	7.35893
GO:0002698~negative regulation of immune effector process	4	1.08696	0.00458113	11.4951	0.999912	0.0563584	7.60531
GO:0034381~lipoprotein particle clearance	4	1.08696	0.00458113	11.4951	0.999912	0.0563584	7.60531
GO:0050864~regulation of B cell activation	6	1.63043	0.0048155	5.40947	0.999946	0.0588072	7.97935
GO:0002757~immune response-activating signal transduction	6	1.63043	0.00523528	5.30544	0.999977	0.0634011	8.64574
GO:0007155~cell adhesion	27	7.33696	0.0052496	1.77353	0.999978	0.0631943	8.6684
GO:0022610~biological adhesion	27	7.33696	0.00534444	1.771	0.999982	0.0639244	8.81829
GO:0051272~positive regulation of cell motion	8	2.17391	0.00540819	3.75351	0.999984	0.064287	8.91891
GO:0050850~positive regulation of calcium-mediated signaling	4	1.08696	0.00547446	10.8189	0.999986	0.064674	9.0234
GO:0048519~negative regulation of biological process	56	15.2174	0.00574752	1.42103	0.999992	0.0674074	9.45276
GO:0002708~positive regulation of lymphocyte mediated immunity	5	1.3587	0.00601543	6.76183	0.999995	0.0700434	9.87215
GO:0002705~positive regulation of leukocyte mediated immunity	5	1.3587	0.00601543	6.76183	0.999995	0.0700434	9.87215
GO:0045088~regulation of innate immune response	6	1.63043	0.00615136	5.10894	0.999996	0.0711672	10.0842
GO:0030593~neutrophil chemotaxis	4	1.08696	0.00646514	10.2179	0.999998	0.0742498	10.5721
GO:0009595~detection of biotic stimulus	4	1.08696	0.00646514	10.2179	0.999998	0.0742498	10.5721
GO:0006569~tryptophan catabolic process	3	0.815217	0.00663226	22.9902	0.999999	0.0756751	10.8308
GO:0045071~negative regulation of viral genome replication	3	0.815217	0.00663226	22.9902	0.999999	0.0756751	10.8308
GO:0009405~pathogenesis	3	0.815217	0.00663226	22.9902	0.999999	0.0756751	10.8308
GO:0019441~tryptophan catabolic process to kynurenine	3	0.815217	0.00663226	22.9902	0.999999	0.0756751	10.8308
GO:0046218~indolalkylamine catabolic process	3	0.815217	0.00663226	22.9902	0.999999	0.0756751	10.8308
GO:0042436~indole derivative catabolic process	3	0.815217	0.00663226	22.9902	0.999999	0.0756751	10.8308
GO:0042592~homeostatic process	28	7.6087	0.00687064	1.71432	0.999999	0.0778602	11.1987
GO:0008283~cell proliferation	19	5.16304	0.00694682	2.00374	0.999999	0.0782574	11.316
GO:0007243~protein kinase cascade	17	4.61957	0.00697882	2.11262	0.999999	0.0781735	11.3652
GO:0002764~immune response-regulating signal transduction	6	1.63043	0.00717461	4.92648	1	0.0798462	11.6658
GO:0046634~regulation of alpha-beta T cell activation	5	1.3587	0.00738676	6.38617	1	0.0816716	11.9904
GO:0050688~regulation of defense response to virus	4	1.08696	0.00755571	9.6801	1	0.0830173	12.2481
GO:0048522~positive regulation of cellular process	56	15.2174	0.00842589	1.3941	1	0.0916723	13.5642
GO:0002685~regulation of leukocyte migration	4	1.08696	0.00874838	9.19609	1	0.0945214	14.0472
GO:0050848~regulation of calcium-mediated signaling	4	1.08696	0.00874838	9.19609	1	0.0945214	14.0472
GO:0030890~positive regulation of B cell proliferation	4	1.08696	0.00874838	9.19609	1	0.0945214	14.0472
GO:0044419~interspecies interaction between organisms	14	3.80435	0.00894049	2.27465	1	0.0959957	14.3337
GO:0001818~negative regulation of cytokine production	5	1.3587	0.00894949	6.05006	1	0.0955861	14.3471
GO:0048525~negative regulation of viral reproduction	3	0.815217	0.00915279	19.7059	1	0.0971505	14.6493
GO:0006568~tryptophan metabolic process	3	0.815217	0.00915279	19.7059	1	0.0971505	14.6493
GO:0048247~lymphocyte chemotaxis	3	0.815217	0.00915279	19.7059	1	0.0971505	14.6493
GO:0002456~T cell mediated immunity	3	0.815217	0.00915279	19.7059	1	0.0971505	14.6493
GO:0032733~positive regulation of interleukin-10 production	3	0.815217	0.00915279	19.7059	1	0.0971505	14.6493
GO:0009617~response to bacterium	11	2.98913	0.00948877	2.62065	1	0.100029	15.1465
GO:0007259~JAK-STAT cascade	5	1.3587	0.00980572	5.89493	1	0.102679	15.613
GO:0032844~regulation of homeostatic process	8	2.17391	0.0120279	3.2267	1	0.123946	18.8167
GO:0045060~negative thymic T cell selection	3	0.815217	0.01203	17.2427	1	0.123347	18.8198
GO:0032103~positive regulation of response to external stimulus	6	1.63043	0.012457	4.31067	1	0.126826	19.422
GO:0030335~positive regulation of cell migration	7	1.90217	0.0127774	3.61644	1	0.129246	19.8713
GO:0042531~positive regulation of tyrosine phosphorylation of STAT protein	4	1.08696	0.0129569	7.9966	1	0.130306	20.1219
GO:0019058~viral infectious cycle	5	1.3587	0.0137558	5.34656	1	0.137142	21.2283
GO:0006916~anti-apoptosis	11	2.98913	0.0145136	2.45527	1	0.143482	22.2645
GO:0002712~regulation of B cell mediated immunity	4	1.08696	0.0145746	7.66341	1	0.143354	22.3474
GO:0002889~regulation of immunoglobulin mediated immune response	4	1.08696	0.0145746	7.66341	1	0.143354	22.3474
GO:0031343~positive regulation of cell killing	4	1.08696	0.0145746	7.66341	1	0.143354	22.3474
GO:0045830~positive regulation of isotype switching	3	0.815217	0.0152475	15.3268	1	0.148788	23.2558
GO:0043383~negative T cell selection	3	0.815217	0.0152475	15.3268	1	0.148788	23.2558
GO:0045911~positive regulation of DNA recombination	3	0.815217	0.0152475	15.3268	1	0.148788	23.2558
GO:0000018~regulation of DNA recombination	4	1.08696	0.018138	7.07392	1	0.17381	27.0454
GO:0046427~positive regulation of JAK-STAT cascade	4	1.08696	0.018138	7.07392	1	0.17381	27.0454
GO:0050731~positive regulation of peptidyl-tyrosine phosphorylation	5	1.3587	0.0185924	4.89154	1	0.176968	27.6249
GO:0006911~phagocytosis, engulfment	3	0.815217	0.0187891	13.7941	1	0.177857	27.8743
GO:0050856~regulation of T cell receptor signaling pathway	3	0.815217	0.0187891	13.7941	1	0.177857	27.8743
GO:0045123~cellular extravasation	3	0.815217	0.0187891	13.7941	1	0.177857	27.8743
GO:0048535~lymph node development	3	0.815217	0.0187891	13.7941	1	0.177857	27.8743
GO:0008284~positive regulation of cell proliferation	17	4.61957	0.0189385	1.88809	1	0.178329	28.0632
GO:0016044~membrane organization	16	4.34783	0.0193579	1.93094	1	0.181105	28.5912
GO:0040017~positive regulation of locomotion	7	1.90217	0.0197266	3.28432	1	0.183416	29.0524
GO:0002526~acute inflammatory response	7	1.90217	0.0197266	3.28432	1	0.183416	29.0524
GO:0007015~actin filament organization	6	1.63043	0.0198979	3.8317	1	0.184036	29.2656
GO:0048872~homeostasis of number of cells	7	1.90217	0.0215623	3.21863	1	0.197074	31.3067
GO:0050789~regulation of biological process	173	47.0109	0.0216795	1.11942	1	0.197169	31.4482
GO:0030888~regulation of B cell proliferation	4	1.08696	0.0221422	6.56864	1	0.200087	32.0047
GO:0007242~intracellular signaling cascade	39	10.5978	0.0223606	1.42774	1	0.200988	32.2658
GO:0065007~biological regulation	181	49.1848	0.0225167	1.11203	1	0.201377	32.4519
GO:0043066~negative regulation of apoptosis	15	4.07609	0.0225459	1.94832	1	0.200743	32.4866
GO:0032101~regulation of response to external stimulus	9	2.44565	0.0226278	2.60267	1	0.200538	32.5841
GO:0043069~negative regulation of programmed cell death	15	4.07609	0.0249005	1.92119	1	0.217609	35.2342
GO:0060548~negative regulation of cell death	15	4.07609	0.0256234	1.91585	1	0.222301	36.0565
GO:0019725~cellular homeostasis	18	4.8913	0.025693	1.77607	1	0.22191	36.1351
GO:0032496~response to lipopolysaccharide	6	1.63043	0.0257733	3.58289	1	0.221604	36.2257
GO:0046700~heterocycle catabolic process	6	1.63043	0.0257733	3.58289	1	0.221604	36.2257
GO:0009074~aromatic amino acid family catabolic process	3	0.815217	0.0267835	11.4951	1	0.228371	37.3553
GO:0010647~positive regulation of cell communication	14	3.80435	0.0274597	1.95662	1	0.232522	38.101
GO:0009967~positive regulation of signal transduction	13	3.53261	0.0275581	2.02626	1	0.232312	38.2088
GO:0034097~response to cytokine stimulus	6	1.63043	0.0284032	3.49219	1	0.237639	39.1274
GO:0042509~regulation of tyrosine phosphorylation of STAT protein	4	1.08696	0.0289774	5.93296	1	0.240904	39.7442
GO:0048878~chemical homeostasis	19	5.16304	0.030271	1.70631	1	0.249338	41.1122
GO:0045730~respiratory burst	3	0.815217	0.0312068	10.6109	1	0.255064	42.0835
GO:0045191~regulation of isotype switching	3	0.815217	0.0312068	10.6109	1	0.255064	42.0835
GO:0032945~negative regulation of mononuclear cell proliferation	4	1.08696	0.031476	5.74756	1	0.255981	42.3601
GO:0070664~negative regulation of leukocyte proliferation	4	1.08696	0.031476	5.74756	1	0.255981	42.3601
GO:0050672~negative regulation of lymphocyte proliferation	4	1.08696	0.031476	5.74756	1	0.255981	42.3601
GO:0006586~indolalkylamine metabolic process	3	0.815217	0.0358955	9.85295	1	0.285694	46.7272
GO:0045069~regulation of viral genome replication	3	0.815217	0.0358955	9.85295	1	0.285694	46.7272
GO:0042434~indole derivative metabolic process	3	0.815217	0.0358955	9.85295	1	0.285694	46.7272
GO:0045940~positive regulation of steroid metabolic process	3	0.815217	0.0358955	9.85295	1	0.285694	46.7272
GO:0042430~indole and derivative metabolic process	3	0.815217	0.0358955	9.85295	1	0.285694	46.7272
GO:0002237~response to molecule of bacterial origin	6	1.63043	0.038916	3.20794	1	0.304885	49.5305
GO:0002702~positive regulation of production of molecular mediator of immune response	3	0.815217	0.040836	9.19609	1	0.316335	51.2396
GO:0042402~biogenic amine catabolic process	3	0.815217	0.040836	9.19609	1	0.316335	51.2396
GO:0032642~regulation of chemokine production	3	0.815217	0.040836	9.19609	1	0.316335	51.2396
GO:0031348~negative regulation of defense response	4	1.08696	0.0425547	5.10894	1	0.326235	52.723
GO:0046425~regulation of JAK-STAT cascade	4	1.08696	0.0425547	5.10894	1	0.326235	52.723
GO:0006410~transcription, RNA-dependent	2	0.543478	0.0428866	45.9805	1	0.327164	53.0046
GO:0045869~negative regulation of retroviral genome replication	2	0.543478	0.0428866	45.9805	1	0.327164	53.0046
GO:0002291~T cell activation via T cell receptor contact with antigen bound to MHC molecule on antigen presenting cell	2	0.543478	0.0428866	45.9805	1	0.327164	53.0046
GO:0022415~viral reproductive process	5	1.3587	0.045316	3.7081	1	0.341225	55.0177
GO:0016192~vesicle-mediated transport	20	5.43478	0.0456236	1.59654	1	0.341916	55.2668
GO:0001894~tissue homeostasis	5	1.3587	0.047596	3.64924	1	0.352764	56.833
GO:0051004~regulation of lipoprotein lipase activity	3	0.815217	0.0514207	8.1142	1	0.3743	59.724
GO:0032655~regulation of interleukin-12 production	3	0.815217	0.0514207	8.1142	1	0.3743	59.724
GO:0008285~negative regulation of cell proliferation	14	3.80435	0.0522234	1.78318	1	0.3777	60.3071
GO:0002718~regulation of cytokine production during immune response	3	0.815217	0.0570401	7.66341	1	0.403778	63.6426
GO:0045646~regulation of erythrocyte differentiation	3	0.815217	0.0570401	7.66341	1	0.403778	63.6426
GO:0046483~heterocycle metabolic process	13	3.53261	0.0609405	1.78966	1	0.423773	66.1481
GO:0006956~complement activation	4	1.08696	0.0623115	4.37909	1	0.429727	66.9895
GO:0042219~cellular amino acid derivative catabolic process	3	0.815217	0.0628618	7.26007	1	0.431267	67.3217
GO:0045076~regulation of interleukin-2 biosynthetic process	3	0.815217	0.0628618	7.26007	1	0.431267	67.3217
GO:0008154~actin polymerization or depolymerization	3	0.815217	0.0628618	7.26007	1	0.431267	67.3217
GO:0009072~aromatic amino acid family metabolic process	3	0.815217	0.0628618	7.26007	1	0.431267	67.3217
GO:0001915~negative regulation of T cell mediated cytotoxicity	2	0.543478	0.0636374	30.6536	1	0.433971	67.7845
GO:0042167~heme catabolic process	2	0.543478	0.0636374	30.6536	1	0.433971	67.7845
GO:0046149~pigment catabolic process	2	0.543478	0.0636374	30.6536	1	0.433971	67.7845
GO:0001911~negative regulation of leukocyte mediated cytotoxicity	2	0.543478	0.0636374	30.6536	1	0.433971	67.7845
GO:0050798~activated T cell proliferation	2	0.543478	0.0636374	30.6536	1	0.433971	67.7845
GO:0034447~very-low-density lipoprotein particle clearance	2	0.543478	0.0636374	30.6536	1	0.433971	67.7845
GO:0031342~negative regulation of cell killing	2	0.543478	0.0636374	30.6536	1	0.433971	67.7845
GO:0042508~tyrosine phosphorylation of Stat1 protein	2	0.543478	0.0636374	30.6536	1	0.433971	67.7845
GO:0002636~positive regulation of germinal center formation	2	0.543478	0.0636374	30.6536	1	0.433971	67.7845
GO:0045637~regulation of myeloid cell differentiation	5	1.3587	0.0652956	3.28432	1	0.441206	68.7533
GO:0009966~regulation of signal transduction	27	7.33696	0.0658072	1.41398	1	0.442458	69.0466
GO:0002541~activation of plasma proteins involved in acute inflammatory response	4	1.08696	0.0659531	4.27725	1	0.441833	69.1298
GO:0048585~negative regulation of response to stimulus	6	1.63043	0.0662531	2.75883	1	0.441997	69.3001
GO:0048523~negative regulation of cellular process	46	12.5	0.0665096	1.27416	1	0.44194	69.4451
GO:0016032~viral reproduction	5	1.3587	0.0680691	3.23806	1	0.448426	70.3126
GO:0050830~defense response to Gram-positive bacterium	3	0.815217	0.0688744	6.89707	1	0.451072	70.7515
GO:0051607~defense response to virus	3	0.815217	0.0688744	6.89707	1	0.451072	70.7515
GO:0046638~positive regulation of alpha-beta T cell differentiation	3	0.815217	0.0688744	6.89707	1	0.451072	70.7515
GO:0032374~regulation of cholesterol transport	3	0.815217	0.0688744	6.89707	1	0.451072	70.7515
GO:0019439~aromatic compound catabolic process	3	0.815217	0.0688744	6.89707	1	0.451072	70.7515
GO:0032371~regulation of sterol transport	3	0.815217	0.0688744	6.89707	1	0.451072	70.7515
GO:0007264~small GTPase mediated signal transduction	12	3.26087	0.0689113	1.80907	1	0.449898	70.7715
GO:0010740~positive regulation of protein kinase cascade	8	2.17391	0.0715845	2.20266	1	0.461608	72.1839
GO:0046890~regulation of lipid biosynthetic process	4	1.08696	0.073521	4.08715	1	0.469522	73.1666
GO:0051051~negative regulation of transport	7	1.90217	0.0735527	2.38417	1	0.468303	73.1825
GO:0050792~regulation of viral reproduction	3	0.815217	0.075067	6.56864	1	0.474074	73.9277
GO:0045429~positive regulation of nitric oxide biosynthetic process	3	0.815217	0.075067	6.56864	1	0.474074	73.9277
GO:0002709~regulation of T cell mediated immunity	3	0.815217	0.075067	6.56864	1	0.474074	73.9277
GO:0001912~positive regulation of leukocyte mediated cytotoxicity	3	0.815217	0.075067	6.56864	1	0.474074	73.9277
GO:0045089~positive regulation of innate immune response	4	1.08696	0.0774436	3.9983	1	0.48372	75.058
GO:0045834~positive regulation of lipid metabolic process	4	1.08696	0.0774436	3.9983	1	0.48372	75.058
GO:0030155~regulation of cell adhesion	7	1.90217	0.0777267	2.34937	1	0.483643	75.1895
GO:0022407~regulation of cell-cell adhesion	3	0.815217	0.081429	6.27006	1	0.498945	76.8505
GO:0007157~heterophilic cell adhesion	3	0.815217	0.081429	6.27006	1	0.498945	76.8505
GO:0019059~initiation of viral infection	3	0.815217	0.081429	6.27006	1	0.498945	76.8505
GO:0042113~B cell activation	5	1.3587	0.0828281	3.02503	1	0.503732	77.4505
GO:0045091~regulation of retroviral genome replication	2	0.543478	0.0839398	22.9902	1	0.507198	77.9167
GO:0070233~negative regulation of T cell apoptosis	2	0.543478	0.0839398	22.9902	1	0.507198	77.9167
GO:0033089~positive regulation of T cell differentiation in the thymus	2	0.543478	0.0839398	22.9902	1	0.507198	77.9167
GO:0032763~regulation of mast cell cytokine production	2	0.543478	0.0839398	22.9902	1	0.507198	77.9167
GO:0002686~negative regulation of leukocyte migration	2	0.543478	0.0839398	22.9902	1	0.507198	77.9167
GO:0002548~monocyte chemotaxis	2	0.543478	0.0839398	22.9902	1	0.507198	77.9167
GO:0010332~response to gamma radiation	3	0.815217	0.0879501	5.99745	1	0.522945	79.5243
GO:0050852~T cell receptor signaling pathway	3	0.815217	0.0879501	5.99745	1	0.522945	79.5243
GO:0006816~calcium ion transport	7	1.90217	0.0887343	2.26664	1	0.524837	79.8255
GO:0001906~cell killing	3	0.815217	0.0946206	5.74756	1	0.547456	81.9566
GO:0009620~response to fungus	3	0.815217	0.0946206	5.74756	1	0.547456	81.9566
GO:0007154~cell communication	24	6.52174	0.0979362	1.38809	1	0.559094	83.0617

## Sheet: brown
Term	Count	%	PValue	Fold Enrichment	Bonferroni	Benjamini	FDR
GO:0007155~cell adhesion	127	14.3665	3.84899e-40	3.7552	1.06886e-36	1.06886e-36	6.87115e-37
GO:0022610~biological adhesion	127	14.3665	4.4983e-40	3.74984	1.24918e-36	6.2459e-37	8.03029e-37
GO:0032502~developmental process	260	29.4118	7.11923e-22	1.70949	1.97701e-18	6.59003e-19	1.27091e-18
GO:0048856~anatomical structure development	220	24.8869	1.10206e-20	1.80196	3.06043e-17	7.65108e-18	1.96739e-17
GO:0007275~multicellular organismal development	239	27.0362	2.68721e-20	1.72664	7.46238e-17	1.49248e-17	4.79716e-17
GO:0030198~extracellular matrix organization	35	3.95928	8.33792e-20	6.96566	2.31544e-16	3.85907e-17	1.48847e-16
GO:0048731~system development	205	23.19	1.35041e-19	1.82106	3.75008e-16	5.35726e-17	2.41072e-16
GO:0009653~anatomical structure morphogenesis	126	14.2534	2.03652e-17	2.17873	5.6554e-14	7.06925e-15	3.63555e-14
GO:0016337~cell-cell adhesion	52	5.88235	5.01363e-17	3.89961	1.39228e-13	1.54698e-14	8.95024e-14
GO:0009605~response to external stimulus	103	11.6516	5.85503e-16	2.33248	1.54154e-12	1.54099e-13	9.88098e-13
GO:0048513~organ development	158	17.8733	9.90702e-16	1.88163	2.77478e-12	2.52243e-13	1.78746e-12
GO:0043062~extracellular structure organization	37	4.18552	8.82848e-15	4.69831	2.46647e-11	2.05536e-12	1.5854e-11
GO:0009611~response to wounding	71	8.03167	9.68081e-15	2.77274	2.68229e-11	2.06335e-12	1.72418e-11
GO:0001944~vasculature development	44	4.97738	2.89433e-13	3.62833	8.03761e-10	5.74115e-11	5.16698e-10
GO:0007156~homophilic cell adhesion	31	3.50679	5.70652e-13	4.89799	1.58471e-09	1.05647e-10	1.01872e-09
GO:0032501~multicellular organismal process	292	33.0317	1.43994e-12	1.4121	3.99877e-09	2.49923e-10	2.57059e-09
GO:0001568~blood vessel development	42	4.75113	2.31249e-12	3.54822	6.42177e-09	3.77751e-10	4.12821e-09
GO:0001501~skeletal system development	46	5.20362	7.99749e-11	2.98466	2.2209e-07	1.23384e-08	1.4277e-07
GO:0016477~cell migration	42	4.75113	1.1273e-10	3.14969	3.13053e-07	1.64765e-08	2.01244e-07
GO:0030199~collagen fibril organization	14	1.58371	2.27262e-10	9.99211	6.31105e-07	3.15553e-08	4.05704e-07
GO:0006928~cell motion	57	6.44796	4.66303e-10	2.48375	1.29492e-06	6.1663e-08	8.32435e-07
GO:0048870~cell motility	43	4.86425	9.06585e-10	2.89906	2.51758e-06	1.14436e-07	1.61842e-06
GO:0051674~localization of cell	43	4.86425	9.06585e-10	2.89906	2.51758e-06	1.14436e-07	1.61842e-06
GO:0042060~wound healing	32	3.61991	2.49051e-09	3.46772	6.91612e-06	3.00702e-07	4.44601e-06
GO:0040011~locomotion	52	5.88235	2.55568e-09	2.4972	7.0971e-06	2.95714e-07	4.56236e-06
GO:0048514~blood vessel morphogenesis	33	3.73303	7.68457e-09	3.23712	2.13398e-05	8.53601e-07	1.37184e-05
GO:0030323~respiratory tube development	22	2.48869	1.34525e-08	4.46426	3.7357e-05	1.43683e-06	2.40152e-05
GO:0009888~tissue development	67	7.57919	1.6177e-08	2.08536	4.49227e-05	1.66384e-06	2.8879e-05
GO:0010810~regulation of cell-substrate adhesion	15	1.69683	1.84721e-08	6.74933	5.12958e-05	1.83204e-06	3.29761e-05
GO:0010811~positive regulation of cell-substrate adhesion	12	1.35747	3.07728e-08	8.87055	8.54524e-05	2.94676e-06	5.49351e-05
GO:0060541~respiratory system development	22	2.48869	3.87886e-08	4.21625	0.00010771	3.59053e-06	6.92448e-05
GO:0032101~regulation of response to external stimulus	27	3.0543	4.13709e-08	3.51475	0.00011488	3.70602e-06	7.38545e-05
GO:0030324~lung development	21	2.37557	4.17021e-08	4.39047	0.0001158	3.61895e-06	7.44457e-05
GO:0030154~cell differentiation	127	14.3665	4.38947e-08	1.60577	0.000121888	3.6938e-06	7.836e-05
GO:0048869~cellular developmental process	131	14.819	4.59618e-08	1.58935	0.000127628	3.75399e-06	8.20502e-05
GO:0042127~regulation of cell proliferation	73	8.25792	9.84028e-08	1.91989	0.000273227	7.80753e-06	0.000175667
GO:0031589~cell-substrate adhesion	20	2.26244	1.80436e-07	4.22407	0.000500945	1.39185e-05	0.00032211
GO:0022603~regulation of anatomical structure morphogenesis	31	3.50679	2.29884e-07	2.92985	0.000638184	1.72536e-05	0.000410384
GO:0035295~tube development	31	3.50679	2.54273e-07	2.91653	0.000705867	1.85818e-05	0.000453923
GO:0001525~angiogenesis	24	2.71493	6.35899e-07	3.35642	0.00176433	4.52783e-05	0.00113519
GO:0048519~negative regulation of biological process	132	14.9321	8.12246e-07	1.5078	0.00225307	5.63886e-05	0.00145
GO:0007160~cell-matrix adhesion	18	2.0362	9.93036e-07	4.1861	0.00275386	6.72578e-05	0.00177274
GO:0048646~anatomical structure formation involved in morphogenesis	40	4.52489	1.08882e-06	2.35204	0.0030191	7.19895e-05	0.00194373
GO:0009887~organ morphogenesis	55	6.22172	1.10152e-06	2.01842	0.00305424	7.1135e-05	0.00196639
GO:0006950~response to stress	124	14.0271	1.18698e-06	1.52317	0.00329081	7.49116e-05	0.00211895
GO:0065008~regulation of biological quality	111	12.5566	1.50032e-06	1.56397	0.00415773	9.25824e-05	0.00267832
GO:0048523~negative regulation of cellular process	122	13.8009	1.56983e-06	1.52117	0.00434993	9.47654e-05	0.00280239
GO:0007596~blood coagulation	19	2.14932	1.61201e-06	3.8555	0.00446654	9.52411e-05	0.00287769
GO:0050817~coagulation	19	2.14932	1.61201e-06	3.8555	0.00446654	9.52411e-05	0.00287769
GO:0001558~regulation of cell growth	27	3.0543	2.22107e-06	2.88064	0.00614893	0.00012849	0.00396494
GO:0048522~positive regulation of cellular process	132	14.9321	2.27913e-06	1.47923	0.00630916	0.000129158	0.00406858
GO:0006954~inflammatory response	37	4.18552	2.84176e-06	2.35638	0.00786051	0.000157819	0.00507293
GO:0048518~positive regulation of biological process	142	16.0633	2.9278e-06	1.4457	0.00809755	0.000159409	0.00522653
GO:0007599~hemostasis	19	2.14932	3.77743e-06	3.64131	0.0104351	0.000201709	0.00674319
GO:0050878~regulation of body fluid levels	22	2.48869	3.90589e-06	3.22947	0.0107881	0.000204633	0.0069725
GO:0050793~regulation of developmental process	60	6.78733	6.12122e-06	1.84255	0.016855	0.000314741	0.0109269
GO:0042221~response to chemical stimulus	97	10.9729	7.38993e-06	1.56729	0.0203128	0.000373056	0.0131916
GO:0045785~positive regulation of cell adhesion	13	1.47059	2.39208e-05	4.48456	0.0642705	0.00118553	0.0426944
GO:0030155~regulation of cell adhesion	20	2.26244	3.13493e-05	3.0216	0.0833765	0.00152618	0.0559495
GO:0008015~blood circulation	24	2.71493	3.18005e-05	2.6707	0.0845241	0.00152145	0.0567544
GO:0003013~circulatory system process	24	2.71493	3.18005e-05	2.6707	0.0845241	0.00152145	0.0567544
GO:0040012~regulation of locomotion	24	2.71493	5.26395e-05	2.58724	0.136001	0.00247462	0.0939295
GO:0051270~regulation of cell motion	24	2.71493	5.71093e-05	2.57384	0.14666	0.00263979	0.101901
GO:0050727~regulation of inflammatory response	14	1.58371	6.28164e-05	3.81278	0.160078	0.00285569	0.112079
GO:0030334~regulation of cell migration	22	2.48869	6.45978e-05	2.69441	0.164223	0.00288927	0.115256
GO:0040017~positive regulation of locomotion	16	1.80995	6.70556e-05	3.37926	0.169909	0.0029515	0.119639
GO:0051272~positive regulation of cell motion	16	1.80995	6.70556e-05	3.37926	0.169909	0.0029515	0.119639
GO:0007399~nervous system development	81	9.1629	8.87814e-05	1.54093	0.218513	0.00384504	0.158373
GO:0009790~embryonic development	49	5.54299	0.00010805	1.78556	0.259235	0.00460585	0.192714
GO:0001503~ossification	17	1.92308	0.000125051	3.0597	0.293399	0.00524813	0.223004
GO:0051093~negative regulation of developmental process	28	3.16742	0.000138373	2.23762	0.319066	0.00571924	0.246734
GO:0048583~regulation of response to stimulus	42	4.75113	0.000139296	1.86949	0.320807	0.00567283	0.248376
GO:0048545~response to steroid hormone stimulus	23	2.60181	0.000147081	2.47944	0.335336	0.00590242	0.262241
GO:0010033~response to organic substance	58	6.56109	0.000155752	1.66502	0.351153	0.00616035	0.277682
GO:0001822~kidney development	15	1.69683	0.000197303	3.23405	0.421875	0.00768812	0.351638
GO:0032103~positive regulation of response to external stimulus	12	1.35747	0.000218148	3.88087	0.454397	0.00837946	0.388719
GO:0040008~regulation of growth	33	3.73303	0.000249431	2.00303	0.499805	0.00944493	0.444345
GO:0060348~bone development	17	1.92308	0.000276291	2.86069	0.535765	0.0103162	0.492083
GO:0030335~positive regulation of cell migration	14	1.58371	0.000325245	3.25586	0.59479	0.0119724	0.579032
GO:0009968~negative regulation of signal transduction	24	2.71493	0.000433148	2.24774	0.699742	0.0157058	0.770433
GO:0048729~tissue morphogenesis	21	2.37557	0.000435044	2.41476	0.701319	0.0155707	0.773792
GO:0008284~positive regulation of cell proliferation	37	4.18552	0.000459991	1.84982	0.721319	0.0162472	0.817992
GO:0050678~regulation of epithelial cell proliferation	12	1.35747	0.000553165	3.49824	0.784881	0.0192622	0.982911
GO:0002040~sprouting angiogenesis	5	0.565611	0.000556884	11.4989	0.787093	0.0191505	0.989489
GO:0050920~regulation of chemotaxis	8	0.904977	0.00056183	5.34141	0.789998	0.0190827	0.998235
GO:0022604~regulation of cell morphogenesis	17	1.92308	0.000565384	2.68599	0.792062	0.0189704	1.00452
GO:0033559~unsaturated fatty acid metabolic process	10	1.13122	0.000660954	4.05842	0.840558	0.0218785	1.17338
GO:0042330~taxis	19	2.14932	0.000713697	2.45788	0.862295	0.0233265	1.26645
GO:0006935~chemotaxis	19	2.14932	0.000713697	2.45788	0.862295	0.0233265	1.26645
GO:0045765~regulation of angiogenesis	11	1.24434	0.000804658	3.61393	0.893054	0.0259564	1.42676
GO:0001655~urogenital system development	15	1.69683	0.000814299	2.82245	0.895882	0.025962	1.44374
GO:0006029~proteoglycan metabolic process	9	1.0181	0.000910676	4.33213	0.920349	0.0286628	1.61331
GO:0048598~embryonic morphogenesis	29	3.28054	0.000927937	1.95518	0.92408	0.0288714	1.64365
GO:0010648~negative regulation of cell communication	25	2.82805	0.000934114	2.08649	0.925372	0.028739	1.6545
GO:0032964~collagen biosynthetic process	4	0.452489	0.00103908	16.5584	0.944258	0.031569	1.8388
GO:0042325~regulation of phosphorylation	39	4.41176	0.0010877	1.73223	0.951306	0.0326655	1.92406
GO:0051239~regulation of multicellular organismal process	67	7.57919	0.00117555	1.48	0.961858	0.0348817	2.07792
GO:0042311~vasodilation	7	0.791855	0.00123897	5.57252	0.968024	0.0363421	2.18885
GO:0018149~peptide cross-linking	7	0.791855	0.00123897	5.57252	0.968024	0.0363421	2.18885
GO:0022008~neurogenesis	47	5.31674	0.00130265	1.61864	0.973212	0.0377767	2.30012
GO:0050654~chondroitin sulfate proteoglycan metabolic process	6	0.678733	0.00130497	6.89932	0.973385	0.037452	2.30418
GO:0009612~response to mechanical stimulus	10	1.13122	0.00132813	3.69606	0.975044	0.0377148	2.3446
GO:0008285~negative regulation of cell proliferation	32	3.61991	0.00136948	1.83472	0.977755	0.0384738	2.41676
GO:0050795~regulation of behavior	9	1.0181	0.00144287	4.0496	0.981862	0.0400899	2.5447
GO:0048565~gut development	8	0.904977	0.00144642	4.59954	0.98204	0.0397889	2.55089
GO:0008544~epidermis development	20	2.26244	0.00145238	2.24978	0.982335	0.0395581	2.56127
GO:0050900~leukocyte migration	10	1.13122	0.00151103	3.63122	0.984994	0.0407247	2.66339
GO:0032879~regulation of localization	47	5.31674	0.00174508	1.59476	0.992174	0.0464392	3.0699
GO:0045596~negative regulation of cell differentiation	22	2.48869	0.00179406	2.10812	0.993171	0.0472602	3.15477
GO:0032963~collagen metabolic process	7	0.791855	0.00186751	5.17449	0.994433	0.0486875	3.28189
GO:0000902~cell morphogenesis	31	3.50679	0.00215956	1.80235	0.99753	0.0555732	3.78586
GO:0019220~regulation of phosphate metabolic process	39	4.41176	0.00221486	1.66437	0.997882	0.0564344	3.88099
GO:0051174~regulation of phosphorus metabolic process	39	4.41176	0.00221486	1.66437	0.997882	0.0564344	3.88099
GO:0050921~positive regulation of chemotaxis	7	0.791855	0.00226006	4.99606	0.998133	0.0570315	3.9587
GO:0043588~skin development	7	0.791855	0.00226006	4.99606	0.998133	0.0570315	3.9587
GO:0009890~negative regulation of biosynthetic process	44	4.97738	0.00264852	1.58937	0.999367	0.0659185	4.62404
GO:0051128~regulation of cellular component organization	37	4.18552	0.00270962	1.6721	0.999466	0.0667917	4.72829
GO:0007566~embryo implantation	7	0.791855	0.00271167	4.82952	0.999469	0.0662536	4.73179
GO:0016481~negative regulation of transcription	37	4.18552	0.00277527	1.66846	0.999555	0.0671663	4.84019
GO:0045595~regulation of cell differentiation	39	4.41176	0.00282714	1.64069	0.999615	0.06779	4.92851
GO:0048705~skeletal system morphogenesis	14	1.58371	0.00285589	2.58724	0.999645	0.0678715	4.97744
GO:0048699~generation of neurons	43	4.86425	0.00289079	1.59215	0.999677	0.0680915	5.03679
GO:0031327~negative regulation of cellular biosynthetic process	43	4.86425	0.00309116	1.58647	0.999815	0.0720341	5.37687
GO:0050679~positive regulation of epithelial cell proliferation	8	0.904977	0.0031619	4.03862	0.999848	0.0730121	5.49667
GO:0044259~multicellular organismal macromolecule metabolic process	7	0.791855	0.00322763	4.67373	0.999874	0.0738619	5.60785
GO:0010558~negative regulation of macromolecule biosynthetic process	42	4.75113	0.00337216	1.58924	0.999916	0.0764167	5.85189
GO:0043542~endothelial cell migration	6	0.678733	0.0034176	5.64489	0.999926	0.0767822	5.92848
GO:0007398~ectoderm development	20	2.26244	0.00354687	2.0802	0.999948	0.0789366	6.14609
GO:0080134~regulation of response to stress	25	2.82805	0.00356963	1.8885	0.999951	0.0787936	6.18435
GO:0050880~regulation of blood vessel size	9	1.0181	0.00364562	3.51475	0.999961	0.0797725	6.31198
GO:0035150~regulation of tube size	9	1.0181	0.00364562	3.51475	0.999961	0.0797725	6.31198
GO:0031324~negative regulation of cellular metabolic process	52	5.88235	0.0037517	1.49485	0.999971	0.0813613	6.4899
GO:0008283~cell proliferation	35	3.95928	0.00396819	1.66153	0.999984	0.0851956	6.85197
GO:0008360~regulation of cell shape	9	1.0181	0.00410299	3.44966	0.999989	0.0872923	7.07678
GO:0045892~negative regulation of transcription, DNA-dependent	30	3.39367	0.0041309	1.74421	0.99999	0.0871944	7.12326
GO:0001932~regulation of protein amino acid phosphorylation	18	2.0362	0.00422019	2.15354	0.999992	0.0883276	7.2718
GO:0016055~Wnt receptor signaling pathway	15	1.69683	0.00492135	2.33435	0.999999	0.101505	8.4305
GO:0050873~brown fat cell differentiation	6	0.678733	0.00509348	5.17449	0.999999	0.104102	8.71287
GO:0006636~unsaturated fatty acid biosynthetic process	7	0.791855	0.00521582	4.26134	1	0.105696	8.91304
GO:0048520~positive regulation of behavior	7	0.791855	0.00521582	4.26134	1	0.105696	8.91304
GO:0008347~glial cell migration	4	0.452489	0.00521658	10.349	1	0.104948	8.91429
GO:0051253~negative regulation of RNA metabolic process	30	3.39367	0.00522074	1.7153	1	0.104274	8.92109
GO:0051924~regulation of calcium ion transport	10	1.13122	0.00570483	2.9997	1	0.112597	9.70907
GO:0032989~cellular component morphogenesis	32	3.61991	0.00571031	1.66835	1	0.111907	9.71797
GO:0048730~epidermis morphogenesis	6	0.678733	0.00611858	4.96751	1	0.118604	10.3775
GO:0031175~neuron projection development	23	2.60181	0.00626932	1.85958	1	0.120513	10.6198
GO:0007229~integrin-mediated signaling pathway	10	1.13122	0.00627422	2.95685	1	0.119777	10.6277
GO:0003018~vascular process in circulatory system	9	1.0181	0.00638792	3.21175	1	0.120989	10.81
GO:0009628~response to abiotic stimulus	30	3.39367	0.00653742	1.68733	1	0.122814	11.0493
GO:0030030~cell projection organization	30	3.39367	0.00653742	1.68733	1	0.122814	11.0493
GO:0007517~muscle organ development	20	2.26244	0.00665477	1.96189	1	0.124047	11.2367
GO:0008218~bioluminescence	3	0.339367	0.00674882	20.6979	1	0.124858	11.3866
GO:0051172~negative regulation of nitrogen compound metabolic process	39	4.41176	0.00681398	1.55534	1	0.125159	11.4903
GO:0006690~icosanoid metabolic process	8	0.904977	0.00689431	3.52305	1	0.125714	11.618
GO:0016043~cellular component organization	146	16.5158	0.00770473	1.20973	1	0.138568	12.8968
GO:0006909~phagocytosis	8	0.904977	0.00774407	3.44966	1	0.138336	12.9584
GO:0043549~regulation of kinase activity	29	3.28054	0.00786099	1.68135	1	0.139388	13.1413
GO:0044236~multicellular organismal metabolic process	7	0.791855	0.00797956	3.91583	1	0.140451	13.3264
GO:0051258~protein polymerization	8	0.904977	0.00866869	3.37926	1	0.150718	14.395
GO:0009967~positive regulation of signal transduction	25	2.82805	0.00872977	1.75406	1	0.150762	14.4891
GO:0051216~cartilage development	10	1.13122	0.00899908	2.79702	1	0.154103	14.9029
GO:0048568~embryonic organ development	17	1.92308	0.00905024	2.04573	1	0.153968	14.9813
GO:0006952~defense response	44	4.97738	0.00914667	1.48083	1	0.154541	15.1289
GO:0031347~regulation of defense response	15	1.69683	0.00922043	2.17111	1	0.154756	15.2416
GO:0045859~regulation of protein kinase activity	28	3.16742	0.00925708	1.67983	1	0.154397	15.2975
GO:0045934~negative regulation of nucleobase, nucleoside, nucleotide and nucleic acid metabolic process	38	4.29864	0.009363	1.53618	1	0.155102	15.459
GO:0006790~sulfur metabolic process	13	1.47059	0.00947717	2.33977	1	0.155922	15.6328
GO:0010464~regulation of mesenchymal cell proliferation	5	0.565611	0.00956081	5.74943	1	0.156271	15.7599
GO:0001937~negative regulation of endothelial cell proliferation	5	0.565611	0.00956081	5.74943	1	0.156271	15.7599
GO:0000122~negative regulation of transcription from RNA polymerase II promoter	23	2.60181	0.00978262	1.78967	1	0.158682	16.096
GO:0007159~leukocyte adhesion	6	0.678733	0.0100485	4.43527	1	0.161707	16.4973
GO:0007389~pattern specification process	23	2.60181	0.0100804	1.78297	1	0.161252	16.5453
GO:0006897~endocytosis	20	2.26244	0.0102133	1.88163	1	0.162278	16.7451
GO:0010324~membrane invagination	20	2.26244	0.0102133	1.88163	1	0.162278	16.7451
GO:0048875~chemical homeostasis within a tissue	4	0.452489	0.010398	8.27918	1	0.164041	17.022
GO:0043129~surfactant homeostasis	4	0.452489	0.010398	8.27918	1	0.164041	17.022
GO:0048584~positive regulation of response to stimulus	21	2.37557	0.0104123	1.84177	1	0.163328	17.0435
GO:0008277~regulation of G-protein coupled receptor protein signaling pathway	8	0.904977	0.0107572	3.24674	1	0.167346	17.558
GO:0060173~limb development	12	1.35747	0.0107674	2.41141	1	0.166566	17.5732
GO:0048736~appendage development	12	1.35747	0.0107674	2.41141	1	0.166566	17.5732
GO:0001654~eye development	14	1.58371	0.0113069	2.19524	1	0.173231	18.3721
GO:0009725~response to hormone stimulus	29	3.28054	0.0113208	1.63553	1	0.172481	18.3925
GO:0048706~embryonic skeletal system development	10	1.13122	0.0115693	2.68805	1	0.174984	18.7579
GO:0010629~negative regulation of gene expression	37	4.18552	0.0119302	1.51949	1	0.178986	19.2858
GO:0043627~response to estrogen stimulus	12	1.35747	0.0123423	2.36548	1	0.183616	19.8848
GO:0065007~biological regulation	391	44.2308	0.0124535	1.08136	1	0.184139	20.0455
GO:0010646~regulation of cell communication	67	7.57919	0.0124865	1.33599	1	0.183614	20.0932
GO:0048754~branching morphogenesis of a tube	9	1.0181	0.0125455	2.86587	1	0.183439	20.1784
GO:0010605~negative regulation of macromolecule metabolic process	50	5.65611	0.0127218	1.40994	1	0.184814	20.4325
GO:0030182~neuron differentiation	33	3.73303	0.0127292	1.55943	1	0.183959	20.4431
GO:0002042~cell migration during sprouting angiogenesis	3	0.339367	0.0130665	15.5235	1	0.187409	20.927
GO:0050818~regulation of coagulation	7	0.791855	0.0131228	3.5338	1	0.187183	21.0074
GO:0051338~regulation of transferase activity	29	3.28054	0.0133061	1.61355	1	0.188591	21.2689
GO:0045638~negative regulation of myeloid cell differentiation	6	0.678733	0.0134629	4.13959	1	0.189644	21.492
GO:0050729~positive regulation of inflammatory response	6	0.678733	0.0134629	4.13959	1	0.189644	21.492
GO:0006633~fatty acid biosynthetic process	10	1.13122	0.0135641	2.61999	1	0.18998	21.6357
GO:0002688~regulation of leukocyte chemotaxis	4	0.452489	0.0137911	7.52653	1	0.191895	21.957
GO:0010812~negative regulation of cell-substrate adhesion	4	0.452489	0.0137911	7.52653	1	0.191895	21.957
GO:0043534~blood vessel endothelial cell migration	4	0.452489	0.0137911	7.52653	1	0.191895	21.957
GO:0006929~substrate-bound cell migration	4	0.452489	0.0137911	7.52653	1	0.191895	21.957
GO:0050650~chondroitin sulfate proteoglycan biosynthetic process	4	0.452489	0.0137911	7.52653	1	0.191895	21.957
GO:0060429~epithelium development	20	2.26244	0.0139206	1.82361	1	0.192568	22.1397
GO:0015698~inorganic anion transport	11	1.24434	0.0140231	2.44814	1	0.192898	22.2841
GO:0051789~response to protein stimulus	12	1.35747	0.0140867	2.32127	1	0.192744	22.3735
GO:0000904~cell morphogenesis involved in differentiation	21	2.37557	0.0146638	1.78138	1	0.198881	23.1807
GO:0007167~enzyme linked receptor protein signaling pathway	27	3.0543	0.0148655	1.63405	1	0.200373	23.461
GO:0048812~neuron projection morphogenesis	19	2.14932	0.0149865	1.8463	1	0.200875	23.6285
GO:0006631~fatty acid metabolic process	18	2.0362	0.0153918	1.88163	1	0.204771	24.1876
GO:0010959~regulation of metal ion transport	10	1.13122	0.015803	2.5553	1	0.208677	24.7508
GO:0007507~heart development	19	2.14932	0.0163467	1.82912	1	0.214075	25.4895
GO:0007162~negative regulation of cell adhesion	7	0.791855	0.0164114	3.36943	1	0.213835	25.5769
GO:0000165~MAPKKK cascade	17	1.92308	0.0164797	1.91231	1	0.21364	25.6692
GO:0030514~negative regulation of BMP signaling pathway	5	0.565611	0.0166794	4.92808	1	0.214958	25.9382
GO:0010647~positive regulation of cell communication	26	2.94118	0.0167558	1.6357	1	0.214851	26.0407
GO:0009892~negative regulation of metabolic process	52	5.88235	0.0168083	1.37986	1	0.214474	26.1112
GO:0001936~regulation of endothelial cell proliferation	6	0.678733	0.0175827	3.88087	1	0.222238	27.1433
GO:0031099~regeneration	9	1.0181	0.0175893	2.69973	1	0.221318	27.152
GO:0048592~eye morphogenesis	9	1.0181	0.0175893	2.69973	1	0.221318	27.152
GO:0031116~positive regulation of microtubule polymerization	4	0.452489	0.0177389	6.89932	1	0.221998	27.3498
GO:0048566~embryonic gut development	4	0.452489	0.0177389	6.89932	1	0.221998	27.3498
GO:0008354~germ cell migration	4	0.452489	0.0177389	6.89932	1	0.221998	27.3498
GO:0009266~response to temperature stimulus	10	1.13122	0.0183018	2.49373	1	0.227222	28.0894
GO:0042327~positive regulation of phosphorylation	11	1.24434	0.018414	2.34719	1	0.227453	28.2361
GO:0070482~response to oxygen levels	14	1.58371	0.0187743	2.05512	1	0.230374	28.7048
GO:0030336~negative regulation of cell migration	8	0.904977	0.0191917	2.90498	1	0.233869	29.2443
GO:0009966~regulation of signal transduction	57	6.44796	0.0192459	1.34372	1	0.233443	29.314
GO:0045861~negative regulation of proteolysis	5	0.565611	0.0196265	4.70408	1	0.236489	29.8022
GO:0048286~lung alveolus development	5	0.565611	0.0196265	4.70408	1	0.236489	29.8022
GO:0002526~acute inflammatory response	11	1.24434	0.0196541	2.32324	1	0.235774	29.8374
GO:0035239~tube morphogenesis	13	1.47059	0.0196827	2.11869	1	0.235077	29.8739
GO:0035108~limb morphogenesis	11	1.24434	0.0209542	2.29977	1	0.247306	31.4801
GO:0035107~appendage morphogenesis	11	1.24434	0.0209542	2.29977	1	0.247306	31.4801
GO:0031960~response to corticosteroid stimulus	10	1.13122	0.0210759	2.43505	1	0.247528	31.632
GO:0032835~glomerulus development	3	0.339367	0.0210848	12.4188	1	0.246594	31.643
GO:0009719~response to endogenous stimulus	30	3.39367	0.0220236	1.53318	1	0.255089	32.8039
GO:0032535~regulation of cellular component size	22	2.48869	0.0221446	1.68028	1	0.255263	32.9522
GO:0031112~positive regulation of microtubule polymerization or depolymerization	4	0.452489	0.0222485	6.3686	1	0.255264	33.0793
GO:0030511~positive regulation of transforming growth factor beta receptor signaling pathway	4	0.452489	0.0222485	6.3686	1	0.255264	33.0793
GO:0031113~regulation of microtubule polymerization	4	0.452489	0.0222485	6.3686	1	0.255264	33.0793
GO:0010562~positive regulation of phosphorus metabolic process	11	1.24434	0.0223158	2.27677	1	0.254902	33.1615
GO:0048585~negative regulation of response to stimulus	11	1.24434	0.0223158	2.27677	1	0.254902	33.1615
GO:0045937~positive regulation of phosphate metabolic process	11	1.24434	0.0223158	2.27677	1	0.254902	33.1615
GO:0051605~protein maturation by peptide bond cleavage	10	1.13122	0.0225709	2.40674	1	0.256399	33.4721
GO:0016339~calcium-dependent cell-cell adhesion	5	0.565611	0.022875	4.49955	1	0.25836	33.8406
GO:0016525~negative regulation of angiogenesis	5	0.565611	0.022875	4.49955	1	0.25836	33.8406
GO:0048666~neuron development	26	2.94118	0.0232496	1.58745	1	0.260986	34.292
GO:0002009~morphogenesis of an epithelium	11	1.24434	0.0237405	2.25423	1	0.264701	34.879
GO:0035113~embryonic appendage morphogenesis	10	1.13122	0.0241403	2.37907	1	0.267495	35.3535
GO:0030326~embryonic limb morphogenesis	10	1.13122	0.0241403	2.37907	1	0.267495	35.3535
GO:0001763~morphogenesis of a branching structure	9	1.0181	0.0257573	2.51732	1	0.281717	37.2392
GO:0040013~negative regulation of locomotion	8	0.904977	0.0268853	2.71448	1	0.291079	38.5238
GO:0006656~phosphatidylcholine biosynthetic process	4	0.452489	0.0273219	5.9137	1	0.293967	39.0144
GO:0030204~chondroitin sulfate metabolic process	4	0.452489	0.0273219	5.9137	1	0.293967	39.0144
GO:0001934~positive regulation of protein amino acid phosphorylation	10	1.13122	0.0275093	2.32561	1	0.294561	39.2238
GO:0030193~regulation of blood coagulation	6	0.678733	0.0281359	3.44966	1	0.299106	39.9192
GO:0031348~negative regulation of defense response	6	0.678733	0.0281359	3.44966	1	0.299106	39.9192
GO:0051094~positive regulation of developmental process	22	2.48869	0.0282997	1.63797	1	0.299458	40.0996
GO:0048858~cell projection morphogenesis	20	2.26244	0.0283393	1.68963	1	0.298702	40.1432
GO:0001666~response to hypoxia	13	1.47059	0.0285497	2.00801	1	0.299466	40.3742
GO:0048468~cell development	43	4.86425	0.0289933	1.38201	1	0.302277	40.8584
GO:0043277~apoptotic cell clearance	3	0.339367	0.0306254	10.349	1	0.315347	42.608
GO:0033674~positive regulation of kinase activity	19	2.14932	0.0309377	1.70243	1	0.316888	42.9372
GO:0051271~negative regulation of cell motion	8	0.904977	0.031423	2.62831	1	0.319881	43.4452
GO:0032102~negative regulation of response to external stimulus	7	0.791855	0.0322885	2.89771	1	0.326027	44.3406
GO:0043010~camera-type eye development	11	1.24434	0.0336915	2.12783	1	0.336503	45.7637
GO:0008585~female gonad development	8	0.904977	0.0338733	2.58724	1	0.336823	45.9456
GO:0051384~response to glucocorticoid stimulus	9	1.0181	0.0339576	2.38822	1	0.336345	46.0297
GO:0032787~monocarboxylic acid metabolic process	23	2.60181	0.0346919	1.58157	1	0.341134	46.7574
GO:0042063~gliogenesis	8	0.904977	0.0364473	2.54744	1	0.353954	48.4596
GO:0002253~activation of immune response	10	1.13122	0.0373495	2.20191	1	0.359828	49.3144
GO:0017015~regulation of transforming growth factor beta receptor signaling pathway	6	0.678733	0.0382237	3.1843	1	0.36539	50.1298
GO:0051781~positive regulation of cell division	6	0.678733	0.0382237	3.1843	1	0.36539	50.1298
GO:0055074~calcium ion homeostasis	16	1.80995	0.0386794	1.76153	1	0.367673	50.5499
GO:0001952~regulation of cell-matrix adhesion	5	0.565611	0.0389899	3.83295	1	0.368828	50.8343
GO:0007009~plasma membrane organization	4	0.452489	0.0391447	5.17449	1	0.368794	50.9755
GO:0048639~positive regulation of developmental growth	4	0.452489	0.0391447	5.17449	1	0.368794	50.9755
GO:0051260~protein homooligomerization	10	1.13122	0.0395725	2.17873	1	0.370816	51.3637
GO:0007565~female pregnancy	11	1.24434	0.0396274	2.06979	1	0.370027	51.4133
GO:0032990~cell part morphogenesis	20	2.26244	0.040861	1.61703	1	0.377999	52.5154
GO:0008361~regulation of cell size	17	1.92308	0.0412872	1.70808	1	0.379924	52.8907
GO:0045444~fat cell differentiation	7	0.791855	0.0413811	2.73369	1	0.379404	52.973
GO:0045599~negative regulation of fat cell differentiation	3	0.339367	0.0415231	8.87055	1	0.37924	53.0972
GO:0032846~positive regulation of homeostatic process	6	0.678733	0.0420178	3.10469	1	0.38163	53.5275
GO:0045860~positive regulation of protein kinase activity	18	2.0362	0.0420598	1.67069	1	0.380738	53.5638
GO:0051347~positive regulation of transferase activity	19	2.14932	0.0428414	1.63859	1	0.38515	54.2355
GO:0007626~locomotory behavior	21	2.37557	0.0435503	1.58634	1	0.388986	54.8369
GO:0032271~regulation of protein polymerization	8	0.904977	0.0449308	2.43505	1	0.397458	55.9865
GO:0002053~positive regulation of mesenchymal cell proliferation	4	0.452489	0.0458773	4.87011	1	0.402786	56.7587
GO:0001570~vasculogenesis	6	0.678733	0.046031	3.02897	1	0.402626	56.8829
GO:0001541~ovarian follicle development	6	0.678733	0.046031	3.02897	1	0.402626	56.8829
GO:0002683~negative regulation of immune system process	9	1.0181	0.0464867	2.24436	1	0.404524	57.2491
GO:0050896~response to stimulus	189	21.3801	0.0468455	1.11705	1	0.405748	57.5354
GO:0007409~axonogenesis	16	1.80995	0.0468752	1.71589	1	0.404744	57.5591
GO:0046545~development of primary female sexual characteristics	8	0.904977	0.0480177	2.39976	1	0.411197	58.4581
GO:0010720~positive regulation of cell development	8	0.904977	0.0480177	2.39976	1	0.411197	58.4581
GO:0046660~female sex differentiation	8	0.904977	0.0480177	2.39976	1	0.411197	58.4581
GO:0008037~cell recognition	7	0.791855	0.0482558	2.63428	1	0.411571	58.6432
GO:0051049~regulation of transport	30	3.39367	0.0482834	1.42744	1	0.410552	58.6646
GO:0043269~regulation of ion transport	10	1.13122	0.0493565	2.0907	1	0.416405	59.4888
GO:0006956~complement activation	6	0.678733	0.0502645	2.95685	1	0.421097	60.174
GO:0010975~regulation of neuron projection development	8	0.904977	0.0512364	2.36548	1	0.426131	60.8953
GO:0007423~sensory organ development	18	2.0362	0.0516927	1.62691	1	0.427825	61.2297
GO:0048771~tissue remodeling	7	0.791855	0.0519416	2.58724	1	0.428194	61.411
GO:0009408~response to heat	7	0.791855	0.0519416	2.58724	1	0.428194	61.411
GO:0008217~regulation of blood pressure	10	1.13122	0.0520309	2.06979	1	0.427553	61.4758
GO:0032413~negative regulation of ion transmembrane transporter activity	3	0.339367	0.0536253	7.76173	1	0.436312	62.6162
GO:0046785~microtubule polymerization	3	0.339367	0.0536253	7.76173	1	0.436312	62.6162
GO:0030857~negative regulation of epithelial cell differentiation	3	0.339367	0.0536253	7.76173	1	0.436312	62.6162
GO:0006979~response to oxidative stress	14	1.58371	0.0539772	1.7669	1	0.437278	62.8636
GO:0030510~regulation of BMP signaling pathway	5	0.565611	0.0544168	3.44966	1	0.438773	63.1705
GO:0002541~activation of plasma proteins involved in acute inflammatory response	6	0.678733	0.0547188	2.88809	1	0.439416	63.3799
GO:0050770~regulation of axonogenesis	7	0.791855	0.0557946	2.54185	1	0.444735	64.1168
GO:0048704~embryonic skeletal system morphogenesis	7	0.791855	0.0557946	2.54185	1	0.444735	64.1168
GO:0010627~regulation of protein kinase cascade	19	2.14932	0.057049	1.57936	1	0.451034	64.9584
GO:0007015~actin filament organization	8	0.904977	0.0580732	2.29977	1	0.455876	65.6317
GO:0048593~camera-type eye morphogenesis	6	0.678733	0.0593941	2.82245	1	0.462367	66.482
GO:0006874~cellular calcium ion homeostasis	15	1.69683	0.0595413	1.69655	1	0.462003	66.5754
GO:0050728~negative regulation of inflammatory response	5	0.565611	0.0601925	3.33838	1	0.464538	66.9862
GO:0046456~icosanoid biosynthetic process	5	0.565611	0.0601925	3.33838	1	0.464538	66.9862
GO:0007178~transmembrane receptor protein serine/threonine kinase signaling pathway	10	1.13122	0.060616	2.00951	1	0.465749	67.2508
GO:0050926~regulation of positive chemotaxis	4	0.452489	0.0609188	4.35746	1	0.466265	67.4388
GO:0048483~autonomic nervous system development	4	0.452489	0.0609188	4.35746	1	0.466265	67.4388
GO:0048008~platelet-derived growth factor receptor signaling pathway	4	0.452489	0.0609188	4.35746	1	0.466265	67.4388
GO:0050927~positive regulation of positive chemotaxis	4	0.452489	0.0609188	4.35746	1	0.466265	67.4388
GO:0006692~prostanoid metabolic process	4	0.452489	0.0609188	4.35746	1	0.466265	67.4388
GO:0006693~prostaglandin metabolic process	4	0.452489	0.0609188	4.35746	1	0.466265	67.4388
GO:0031069~hair follicle morphogenesis	4	0.452489	0.0609188	4.35746	1	0.466265	67.4388
GO:0048732~gland development	12	1.35747	0.0618224	1.83982	1	0.470163	67.9935
GO:0051051~negative regulation of transport	12	1.35747	0.0618224	1.83982	1	0.470163	67.9935
GO:0050769~positive regulation of neurogenesis	7	0.791855	0.0640039	2.45569	1	0.48108	69.2964
GO:0042326~negative regulation of phosphorylation	6	0.678733	0.0642899	2.75973	1	0.481436	69.4635
GO:0031344~regulation of cell projection organization	9	1.0181	0.0650858	2.09305	1	0.484565	69.9238
GO:0051281~positive regulation of release of sequestered calcium ion into cytosol	3	0.339367	0.0667907	6.89932	1	0.492527	70.888
GO:0043536~positive regulation of blood vessel endothelial cell migration	3	0.339367	0.0667907	6.89932	1	0.492527	70.888
GO:0030855~epithelial cell differentiation	12	1.35747	0.067225	1.81296	1	0.493624	71.129
GO:0002685~regulation of leukocyte migration	4	0.452489	0.0691941	4.13959	1	0.502758	72.1978
GO:0010524~positive regulation of calcium ion transport into cytosol	4	0.452489	0.0691941	4.13959	1	0.502758	72.1978
GO:0051604~protein maturation	11	1.24434	0.0704288	1.86621	1	0.507925	72.8489
GO:0055065~metal ion homeostasis	16	1.80995	0.0713444	1.61545	1	0.511389	73.3224
GO:0060284~regulation of cell development	16	1.80995	0.0713444	1.61545	1	0.511389	73.3224
GO:0016053~organic acid biosynthetic process	13	1.47059	0.0718086	1.73596	1	0.512528	73.5594
GO:0046394~carboxylic acid biosynthetic process	13	1.47059	0.0718086	1.73596	1	0.512528	73.5594
GO:0044255~cellular lipid metabolic process	34	3.84615	0.0723845	1.33789	1	0.51422	73.8508
GO:0006821~chloride transport	7	0.791855	0.0728852	2.37517	1	0.515521	74.1016
GO:0030100~regulation of endocytosis	7	0.791855	0.0728852	2.37517	1	0.515521	74.1016
GO:0007411~axon guidance	10	1.13122	0.0733975	1.93439	1	0.516868	74.3559
GO:0016051~carbohydrate biosynthetic process	10	1.13122	0.0733975	1.93439	1	0.516868	74.3559
GO:0043122~regulation of I-kappaB kinase/NF-kappaB cascade	10	1.13122	0.0733975	1.93439	1	0.516868	74.3559
GO:0051050~positive regulation of transport	17	1.92308	0.0735735	1.57787	1	0.516537	74.4427
GO:0016044~membrane organization	26	2.94118	0.0736252	1.41246	1	0.515593	74.4682
GO:0006916~anti-apoptosis	16	1.80995	0.0737049	1.60761	1	0.514791	74.5073
GO:0051302~regulation of cell division	6	0.678733	0.0747384	2.64229	1	0.518685	75.0104
GO:0048638~regulation of developmental growth	6	0.678733	0.0747384	2.64229	1	0.518685	75.0104
GO:0030029~actin filament-based process	18	2.0362	0.0753225	1.5459	1	0.520345	75.2905
GO:0007169~transmembrane receptor protein tyrosine kinase signaling pathway	17	1.92308	0.0758816	1.57083	1	0.521868	75.5558
GO:0007584~response to nutrient	12	1.35747	0.0758849	1.77411	1	0.520699	75.5574
GO:0010769~regulation of cell morphogenesis involved in differentiation	8	0.904977	0.0775219	2.15044	1	0.527366	76.3189
GO:0022602~ovulation cycle process	7	0.791855	0.0775771	2.33687	1	0.526446	76.3442
GO:0043255~regulation of carbohydrate biosynthetic process	4	0.452489	0.0779465	3.94247	1	0.52702	76.5127
GO:0046470~phosphatidylcholine metabolic process	4	0.452489	0.0779465	3.94247	1	0.52702	76.5127
GO:0055123~digestive system development	4	0.452489	0.0779465	3.94247	1	0.52702	76.5127
GO:0051017~actin filament bundle formation	4	0.452489	0.0779465	3.94247	1	0.52702	76.5127
GO:0002673~regulation of acute inflammatory response	4	0.452489	0.0779465	3.94247	1	0.52702	76.5127
GO:0048546~digestive tract morphogenesis	4	0.452489	0.0779465	3.94247	1	0.52702	76.5127
GO:0051259~protein oligomerization	14	1.58371	0.078254	1.66535	1	0.527298	76.6522
GO:0060537~muscle tissue development	11	1.24434	0.0799868	1.82142	1	0.53423	77.4234
GO:0010563~negative regulation of phosphorus metabolic process	6	0.678733	0.0802877	2.58724	1	0.534451	77.5549
GO:0045936~negative regulation of phosphate metabolic process	6	0.678733	0.0802877	2.58724	1	0.534451	77.5549
GO:0043009~chordate embryonic development	23	2.60181	0.0803259	1.43823	1	0.533459	77.5715
GO:0030036~actin cytoskeleton organization	17	1.92308	0.0806397	1.55693	1	0.533741	77.7077
GO:0002682~regulation of immune system process	26	2.94118	0.0807934	1.39778	1	0.533287	77.7742
GO:0031103~axon regeneration	3	0.339367	0.0808889	6.20938	1	0.532569	77.8154
GO:0001953~negative regulation of cell-matrix adhesion	3	0.339367	0.0808889	6.20938	1	0.532569	77.8154
GO:0006911~phagocytosis, engulfment	3	0.339367	0.0808889	6.20938	1	0.532569	77.8154
GO:0045123~cellular extravasation	3	0.339367	0.0808889	6.20938	1	0.532569	77.8154
GO:0002690~positive regulation of leukocyte chemotaxis	3	0.339367	0.0808889	6.20938	1	0.532569	77.8154
GO:0048667~cell morphogenesis involved in neuron differentiation	16	1.80995	0.0810925	1.58453	1	0.532349	77.9029
GO:0001894~tissue homeostasis	7	0.791855	0.0824354	2.29977	1	0.537303	78.4724
GO:0007243~protein kinase cascade	25	2.82805	0.08552	1.39851	1	0.549894	79.7284
GO:0009792~embryonic development ending in birth or egg hatching	23	2.60181	0.0862982	1.42531	1	0.552148	80.0341
GO:0007157~heterophilic cell adhesion	4	0.452489	0.0871549	3.76326	1	0.554718	80.3657
GO:0048167~regulation of synaptic plasticity	7	0.791855	0.0874591	2.26384	1	0.554884	80.4822
GO:0001764~neuron migration	7	0.791855	0.0874591	2.26384	1	0.554884	80.4822
GO:0048511~rhythmic process	11	1.24434	0.090307	1.77873	1	0.565868	81.5414
GO:0043066~negative regulation of apoptosis	24	2.71493	0.0913879	1.40325	1	0.569244	81.9291
GO:0016485~protein processing	10	1.13122	0.0915487	1.84803	1	0.568767	81.9861
GO:0044272~sulfur compound biosynthetic process	6	0.678733	0.0920241	2.48375	1	0.569597	82.1536
GO:0031328~positive regulation of cellular biosynthetic process	42	4.75113	0.092045	1.26907	1	0.568544	82.161
GO:0006875~cellular metal ion homeostasis	15	1.69683	0.0923339	1.58403	1	0.568603	82.262
GO:0006022~aminoglycan metabolic process	7	0.791855	0.0926467	2.22901	1	0.568759	82.3708
GO:0048168~regulation of neuronal synaptic plasticity	5	0.565611	0.0936367	2.87471	1	0.571683	82.7111
GO:0050653~chondroitin sulfate proteoglycan biosynthetic process, polysaccharide chain biosynthetic process	2	0.226244	0.0941621	20.6979	1	0.572692	82.8891
GO:0001765~membrane raft formation	2	0.226244	0.0941621	20.6979	1	0.572692	82.8891
GO:0050789~regulation of biological process	361	40.8371	0.0949476	1.0515	1	0.574744	83.1521
GO:0003002~regionalization	15	1.69683	0.0952468	1.57599	1	0.574826	83.2512
GO:0030799~regulation of cyclic nucleotide metabolic process	10	1.13122	0.0954692	1.83168	1	0.574601	83.3246
GO:0001516~prostaglandin biosynthetic process	3	0.339367	0.0957995	5.64489	1	0.574808	83.4329
GO:0048010~vascular endothelial growth factor receptor signaling pathway	3	0.339367	0.0957995	5.64489	1	0.574808	83.4329
GO:0021602~cranial nerve morphogenesis	3	0.339367	0.0957995	5.64489	1	0.574808	83.4329
GO:0046457~prostanoid biosynthetic process	3	0.339367	0.0957995	5.64489	1	0.574808	83.4329
GO:0043123~positive regulation of I-kappaB kinase/NF-kappaB cascade	9	1.0181	0.0961656	1.92043	1	0.575157	83.5522
GO:0007044~cell-substrate junction assembly	4	0.452489	0.0967969	3.59964	1	0.576555	83.7561
GO:0010557~positive regulation of macromolecule biosynthetic process	40	4.52489	0.0974099	1.26593	1	0.57787	83.9518
GO:0032147~activation of protein kinase activity	10	1.13122	0.0994859	1.81561	1	0.584866	84.5982

## Sheet: green
Term	Count	%	PValue	Fold Enrichment	Bonferroni	Benjamini	FDR
GO:0007049~cell cycle	59	34.7059	1.07333e-34	7.15502	1.16027e-31	1.16027e-31	1.71266e-31
GO:0000279~M phase	41	24.1176	1.49161e-31	11.7276	1.61243e-28	8.06213e-29	2.38009e-28
GO:0022403~cell cycle phase	42	24.7059	9.20494e-29	9.54705	9.95054e-26	3.31685e-26	1.46879e-25
GO:0051301~cell division	37	21.7647	2.1047e-28	11.8032	2.27518e-25	5.68795e-26	3.35837e-25
GO:0007067~mitosis	33	19.4118	1.06821e-27	14.116	1.15474e-24	2.30947e-25	1.70449e-24
GO:0000280~nuclear division	33	19.4118	1.06821e-27	14.116	1.15474e-24	2.30947e-25	1.70449e-24
GO:0000087~M phase of mitotic cell cycle	33	19.4118	1.92183e-27	13.8639	2.0775e-24	3.4625e-25	3.06657e-24
GO:0048285~organelle fission	33	19.4118	3.93838e-27	13.5612	4.25739e-24	6.08199e-25	6.28429e-24
GO:0022402~cell cycle process	45	26.4706	1.51607e-26	7.49522	1.63887e-23	2.04859e-24	2.41912e-23
GO:0000278~mitotic cell cycle	37	21.7647	6.30233e-25	9.41067	6.81282e-22	7.5698e-23	1.00563e-21
GO:0006260~DNA replication	27	15.8824	7.06573e-22	13.3731	7.63805e-19	7.63805e-20	1.12744e-18
GO:0006259~DNA metabolic process	38	22.3529	2.7599e-21	7.0673	2.98345e-18	2.71223e-19	4.40384e-18
GO:0006996~organelle organization	52	30.5882	4.6697e-17	3.67383	5.04795e-14	4.20662e-15	7.45122e-14
GO:0007059~chromosome segregation	14	8.23529	2.41136e-12	16.2653	2.60673e-09	2.00518e-10	3.84777e-09
GO:0000226~microtubule cytoskeleton organization	17	10	3.14063e-12	10.8831	3.39499e-09	2.42499e-10	5.0113e-09
GO:0007017~microtubule-based process	20	11.7647	2.01953e-11	7.43926	2.18311e-08	1.45541e-09	3.22247e-08
GO:0007051~spindle organization	11	6.47059	2.94545e-11	23.0039	3.18404e-08	1.99002e-09	4.69992e-08
GO:0006261~DNA-dependent DNA replication	11	6.47059	4.28606e-10	17.8478	4.63323e-07	2.72543e-08	6.83905e-07
GO:0016043~cellular component organization	58	34.1176	2.01778e-09	2.18502	2.18122e-06	1.21179e-07	3.21968e-06
GO:0009987~cellular process	140	82.3529	3.02616e-09	1.24988	3.27127e-06	1.72173e-07	4.8287e-06
GO:0006974~response to DNA damage stimulus	20	11.7647	1.38867e-08	5.04593	1.50114e-05	7.50576e-07	2.21584e-05
GO:0034641~cellular nitrogen compound metabolic process	71	41.7647	2.50952e-08	1.82059	2.71276e-05	1.29181e-06	4.00432e-05
GO:0006807~nitrogen compound metabolic process	71	41.7647	8.75796e-08	1.76855	9.4669e-05	4.30333e-06	0.000139746
GO:0051726~regulation of cell cycle	17	10	4.23902e-07	4.83327	0.000458133	1.99232e-05	0.000676398
GO:0000075~cell cycle checkpoint	10	5.88235	4.79153e-07	10.3414	0.00051783	2.15816e-05	0.000764559
GO:0006270~DNA replication initiation	6	3.52941	4.87256e-07	35.29	0.000526585	2.10687e-05	0.000777488
GO:0006139~nucleobase, nucleoside, nucleotide and nucleic acid metabolic process	64	37.6471	7.47834e-07	1.76674	0.000808082	3.10922e-05	0.00119328
GO:0006281~DNA repair	15	8.82353	1.84913e-06	4.97042	0.00199692	7.40311e-05	0.00295053
GO:0000070~mitotic sister chromatid segregation	7	4.11765	1.87549e-06	18.2985	0.00202535	7.24046e-05	0.00299258
GO:0033554~cellular response to stress	21	12.3529	2.07629e-06	3.49159	0.00224196	7.73927e-05	0.00331299
GO:0000819~sister chromatid segregation	7	4.11765	2.21911e-06	17.804	0.00239599	7.99589e-05	0.00354087
GO:0007010~cytoskeleton organization	18	10.5882	3.51705e-06	3.88514	0.00379472	0.000122635	0.00561183
GO:0006323~DNA packaging	10	5.88235	4.00155e-06	8.0433	0.00431634	0.000135168	0.00638488
GO:0030261~chromosome condensation	6	3.52941	5.48943e-06	22.5856	0.00591652	0.000179805	0.00875886
GO:0007076~mitotic chromosome condensation	5	2.94118	7.91658e-06	36.1949	0.00852135	0.00025167	0.0126314
GO:0000076~DNA replication checkpoint	4	2.35294	3.91083e-05	53.7752	0.0413957	0.00120718	0.062385
GO:0032297~negative regulation of DNA replication initiation	4	2.35294	3.91083e-05	53.7752	0.0413957	0.00120718	0.062385
GO:0048015~phosphoinositide-mediated signaling	8	4.70588	3.93921e-05	8.55515	0.0416897	0.00118218	0.0628376
GO:0051276~chromosome organization	17	10	5.37317e-05	3.29858	0.0564308	0.00156865	0.0857027
GO:0051321~meiotic cell cycle	8	4.70588	8.93995e-05	7.52853	0.0921219	0.00254006	0.142555
GO:0030174~regulation of DNA replication initiation	4	2.35294	9.24122e-05	41.8252	0.0950741	0.00255832	0.147356
GO:0051716~cellular response to stimulus	22	12.9412	0.000141473	2.52481	0.141821	0.00381628	0.225503
GO:0008156~negative regulation of DNA replication	5	2.94118	0.000200419	16.8048	0.194808	0.0052708	0.31932
GO:0008283~cell proliferation	15	8.82353	0.000212499	3.23761	0.205256	0.00545496	0.338536
GO:0031570~DNA integrity checkpoint	6	3.52941	0.000213542	10.8585	0.206152	0.00535453	0.340195
GO:0009058~biosynthetic process	58	34.1176	0.000246689	1.54099	0.2341	0.00604311	0.392904
GO:0044260~cellular macromolecule metabolic process	77	45.2941	0.00029676	1.38976	0.274464	0.00710453	0.472476
GO:0006268~DNA unwinding during replication	4	2.35294	0.000385213	26.8876	0.340647	0.00901339	0.612899
GO:0044249~cellular biosynthetic process	56	32.9412	0.000412434	1.53108	0.359773	0.00944307	0.656076
GO:0007126~meiosis	7	4.11765	0.000592661	6.7219	0.473159	0.0132625	0.941502
GO:0051327~M phase of meiotic cell cycle	7	4.11765	0.000592661	6.7219	0.473159	0.0132625	0.941502
GO:0044237~cellular metabolic process	91	53.5294	0.000659844	1.29049	0.510087	0.0144563	1.0477
GO:0051053~negative regulation of DNA metabolic process	5	2.94118	0.00073581	12.065	0.548736	0.0157881	1.16766
GO:0051329~interphase of mitotic cell cycle	7	4.11765	0.000771124	6.3956	0.565651	0.0162181	1.22338
GO:0032392~DNA geometric change	4	2.35294	0.000837219	20.9126	0.595625	0.0172611	1.32758
GO:0032508~DNA duplex unwinding	4	2.35294	0.000837219	20.9126	0.595625	0.0172611	1.32758
GO:0006310~DNA recombination	7	4.11765	0.00085312	6.27378	0.602522	0.0172572	1.35263
GO:0000910~cytokinesis	5	2.94118	0.000891276	11.4764	0.618597	0.0176916	1.41273
GO:0051325~interphase	7	4.11765	0.000896559	6.21459	0.620771	0.0174749	1.42104
GO:0034645~cellular macromolecule biosynthetic process	47	27.6471	0.000944302	1.57291	0.639864	0.0180717	1.49618
GO:0009059~macromolecule biosynthetic process	47	27.6471	0.00110245	1.5618	0.696511	0.0207022	1.7447
GO:0007346~regulation of mitotic cell cycle	8	4.70588	0.00114243	4.95298	0.709361	0.0210794	1.80743
GO:0006221~pyrimidine nucleotide biosynthetic process	4	2.35294	0.00153195	17.1103	0.809348	0.0276991	2.41665
GO:0044238~primary metabolic process	92	54.1176	0.00199774	1.25059	0.884873	0.0353873	3.14052
GO:0043170~macromolecule metabolic process	79	46.4706	0.00208567	1.302	0.895332	0.0363233	3.2766
GO:0044271~nitrogen compound biosynthetic process	11	6.47059	0.00236642	3.18515	0.922783	0.040467	3.70989
GO:0046784~intronless viral mRNA export from host nucleus	3	1.76471	0.00297231	35.29	0.959959	0.0497946	4.6388
GO:0019932~second-messenger-mediated signaling	9	5.29412	0.0034918	3.60409	0.977206	0.0573705	5.42855
GO:0033205~cytokinesis during cell cycle	3	1.76471	0.00379514	31.3689	0.983598	0.0612783	5.88686
GO:0006275~regulation of DNA replication	5	2.94118	0.00413852	7.58925	0.988701	0.0656691	6.40315
GO:0008152~metabolic process	98	57.6471	0.00425823	1.20602	0.990078	0.0665337	6.58252
GO:0034621~cellular macromolecular complex subunit organization	11	6.47059	0.0046107	2.89965	0.993233	0.0708323	7.10876
GO:0031023~microtubule organizing center organization	4	2.35294	0.00589094	10.755	0.998317	0.0884095	8.99693
GO:0006220~pyrimidine nucleotide metabolic process	4	2.35294	0.00637739	10.4563	0.999008	0.0940766	9.70489
GO:0006520~cellular amino acid metabolic process	8	4.70588	0.0101441	3.33121	0.999984	0.143787	15.0146
GO:0006297~nucleotide-excision repair, DNA gap filling	3	1.76471	0.0135665	16.6071	1	0.185418	19.5839
GO:0032886~regulation of microtubule-based process	4	2.35294	0.0149001	7.68218	1	0.199328	21.3012
GO:0044106~cellular amine metabolic process	9	5.29412	0.0156778	2.77692	1	0.206131	22.2867
GO:0051640~organelle localization	5	2.94118	0.016274	5.11449	1	0.210607	23.0344
GO:0034728~nucleosome organization	5	2.94118	0.0168695	5.0595	1	0.214939	23.7746
GO:0044085~cellular component biogenesis	19	11.1765	0.0183423	1.78624	1	0.22887	25.5764
GO:0051641~cellular localization	18	10.5882	0.0184562	1.82534	1	0.22754	25.7141
GO:0019048~virus-host interaction	3	1.76471	0.0185663	14.116	1	0.226199	25.8469
GO:0000079~regulation of cyclin-dependent protein kinase activity	4	2.35294	0.0193113	6.97086	1	0.231639	26.74
GO:0016070~RNA metabolic process	18	10.5882	0.0202642	1.80588	1	0.239072	27.8676
GO:0000086~G2/M transition of mitotic cell cycle	3	1.76471	0.0203803	13.4438	1	0.237725	28.0039
GO:0016444~somatic cell DNA recombination	3	1.76471	0.0262406	11.7633	1	0.292717	34.5773
GO:0002562~somatic diversification of immune receptors via germline recombination within a single locus	3	1.76471	0.0262406	11.7633	1	0.292717	34.5773
GO:0022415~viral reproductive process	4	2.35294	0.0277127	6.0714	1	0.303488	36.1377
GO:0044419~interspecies interaction between organisms	8	4.70588	0.030585	2.66026	1	0.326348	39.0825
GO:0010564~regulation of cell cycle process	5	2.94118	0.0325994	4.12749	1	0.340712	41.0712
GO:0051052~regulation of DNA metabolic process	5	2.94118	0.0325994	4.12749	1	0.340712	41.0712
GO:0009262~deoxyribonucleotide metabolic process	3	1.76471	0.0326941	10.4563	1	0.338353	41.1632
GO:0002200~somatic diversification of immune receptors	3	1.76471	0.0326941	10.4563	1	0.338353	41.1632
GO:0006519~cellular amino acid and derivative metabolic process	9	5.29412	0.0332285	2.40614	1	0.339738	41.6798
GO:0034660~ncRNA metabolic process	7	4.11765	0.0352321	2.86412	1	0.353157	43.5788
GO:0051649~establishment of localization in cell	16	9.41176	0.0355331	1.76726	1	0.35245	43.859
GO:0006839~mitochondrial transport	4	2.35294	0.0364159	5.45546	1	0.35639	44.6734
GO:0051656~establishment of organelle localization	4	2.35294	0.0364159	5.45546	1	0.35639	44.6734
GO:0016032~viral reproduction	4	2.35294	0.0391313	5.30178	1	0.374391	47.1094
GO:0051439~regulation of ubiquitin-protein ligase activity during mitotic cell cycle	4	2.35294	0.0391313	5.30178	1	0.374391	47.1094
GO:0031110~regulation of microtubule polymerization or depolymerization	3	1.76471	0.0421484	9.1071	1	0.393799	49.6981
GO:0044265~cellular macromolecule catabolic process	14	8.23529	0.0431128	1.81723	1	0.397581	50.5002
GO:0007006~mitochondrial membrane organization	3	1.76471	0.0446538	8.8225	1	0.405365	51.7569
GO:0051297~centrosome organization	3	1.76471	0.0446538	8.8225	1	0.405365	51.7569
GO:0006333~chromatin assembly or disassembly	5	2.94118	0.0455385	3.70499	1	0.408341	52.4648
GO:0006406~mRNA export from nucleus	3	1.76471	0.0472129	8.55515	1	0.416659	53.7782
GO:0009165~nucleotide biosynthetic process	6	3.52941	0.0472982	3.0357	1	0.41402	53.8442
GO:0034470~ncRNA processing	6	3.52941	0.0482018	3.01947	1	0.416921	54.5378
GO:0051438~regulation of ubiquitin-protein ligase activity	4	2.35294	0.049418	4.82598	1	0.421814	55.4559
GO:0006271~DNA strand elongation during DNA replication	2	1.17647	0.0516817	37.6427	1	0.433316	57.1187
GO:0034622~cellular macromolecular complex assembly	8	4.70588	0.0517611	2.36746	1	0.430658	57.176
GO:0034654~nucleobase, nucleoside, nucleotide and nucleic acid biosynthetic process	6	3.52941	0.0538377	2.9256	1	0.440557	58.6481
GO:0034404~nucleobase, nucleoside and nucleotide biosynthetic process	6	3.52941	0.0538377	2.9256	1	0.440557	58.6481
GO:0051340~regulation of ligase activity	4	2.35294	0.0541914	4.64724	1	0.439606	58.8941
GO:0006334~nucleosome assembly	4	2.35294	0.0591777	4.48127	1	0.466352	62.219
GO:0051701~interaction with host	3	1.76471	0.060768	7.42947	1	0.472364	63.2252
GO:0009308~amine metabolic process	9	5.29412	0.0616874	2.1174	1	0.474428	63.7955
GO:0022616~DNA strand elongation	2	1.17647	0.0616951	31.3689	1	0.471331	63.8002
GO:0050790~regulation of catalytic activity	15	8.82353	0.0632602	1.66856	1	0.476962	64.7517
GO:0031497~chromatin assembly	4	2.35294	0.0643723	4.32674	1	0.479978	65.4136
GO:0051028~mRNA transport	4	2.35294	0.0643723	4.32674	1	0.479978	65.4136
GO:0009057~macromolecule catabolic process	14	8.23529	0.069445	1.68693	1	0.50388	68.2874
GO:0006405~RNA export from nucleus	3	1.76471	0.0694609	6.88585	1	0.500848	68.2961
GO:0031503~protein complex localization	2	1.17647	0.0716035	26.8876	1	0.508723	69.441
GO:0065004~protein-DNA complex assembly	4	2.35294	0.0716138	4.13656	1	0.505702	69.4464
GO:0044403~symbiosis, encompassing mutualism through parasitism	3	1.76471	0.0724443	6.7219	1	0.506831	69.8797
GO:0007127~meiosis I	3	1.76471	0.0724443	6.7219	1	0.506831	69.8797
GO:0070507~regulation of microtubule cytoskeleton organization	3	1.76471	0.0724443	6.7219	1	0.506831	69.8797
GO:0043933~macromolecular complex subunit organization	13	7.64706	0.07258	1.72308	1	0.504492	69.9499
GO:0043086~negative regulation of catalytic activity	7	4.11765	0.073413	2.37815	1	0.505631	70.3777
GO:0007093~mitotic cell cycle checkpoint	3	1.76471	0.0754685	6.56558	1	0.512687	71.409
GO:0033043~regulation of organelle organization	6	3.52941	0.0800503	2.60203	1	0.531368	73.588
GO:0040001~establishment of mitotic spindle localization	2	1.17647	0.081408	23.5267	1	0.534632	74.2032
GO:0006563~L-serine metabolic process	2	1.17647	0.081408	23.5267	1	0.534632	74.2032
GO:0009263~deoxyribonucleotide biosynthetic process	2	1.17647	0.081408	23.5267	1	0.534632	74.2032
GO:0050658~RNA transport	4	2.35294	0.0831259	3.88069	1	0.539448	74.9623
GO:0050657~nucleic acid transport	4	2.35294	0.0831259	3.88069	1	0.539448	74.9623
GO:0051236~establishment of RNA localization	4	2.35294	0.0831259	3.88069	1	0.539448	74.9623
GO:0022607~cellular component assembly	15	8.82353	0.0855792	1.59143	1	0.547385	76.0102
GO:0065009~regulation of molecular function	16	9.41176	0.0871468	1.55388	1	0.551276	76.6581
GO:0006403~RNA localization	4	2.35294	0.0891622	3.76427	1	0.556986	77.4669
GO:0031396~regulation of protein ubiquitination	4	2.35294	0.0891622	3.76427	1	0.556986	77.4669
GO:0009117~nucleotide metabolic process	7	4.11765	0.0903211	2.24828	1	0.558974	77.9201
GO:0006753~nucleoside phosphate metabolic process	7	4.11765	0.0903211	2.24828	1	0.558974	77.9201
GO:0002566~somatic diversification of immune receptors via somatic mutation	2	1.17647	0.0911096	20.9126	1	0.559389	78.2235
GO:0016446~somatic hypermutation of immunoglobulin genes	2	1.17647	0.0911096	20.9126	1	0.559389	78.2235
GO:0000077~DNA damage checkpoint	3	1.76471	0.0911616	5.88167	1	0.556752	78.2434
GO:0009124~nucleoside monophosphate biosynthetic process	3	1.76471	0.0976849	5.6464	1	0.580254	80.6058

## Sheet: greenyellow
Term	Count	%	PValue	Fold Enrichment	Bonferroni	Benjamini	FDR
GO:0006935~chemotaxis	15	33.3333	1.27853e-17	30.7762	1.15963e-14	1.15963e-14	1.9949e-14
GO:0042330~taxis	15	33.3333	1.27853e-17	30.7762	1.15963e-14	1.15963e-14	1.9949e-14
GO:0009605~response to external stimulus	24	53.3333	4.5268e-17	8.62002	4.10581e-14	2.0529e-14	7.0632e-14
GO:0007626~locomotory behavior	16	35.5556	8.53075e-16	19.1696	8.05578e-13	2.68563e-13	1.38778e-12
GO:0009611~response to wounding	19	42.2222	2.52548e-15	11.7685	2.31604e-12	5.78981e-13	3.9857e-12
GO:0007610~behavior	18	40	6.54843e-15	12.5992	5.94114e-12	1.18827e-12	1.02252e-11
GO:0002376~immune system process	22	48.8889	7.23436e-14	7.23661	6.56546e-11	1.09425e-11	1.12943e-10
GO:0006950~response to stress	26	57.7778	2.36072e-13	5.06543	2.14082e-10	3.05832e-11	3.68283e-10
GO:0006952~defense response	18	40	5.4387e-13	9.60817	4.93316e-10	6.16645e-11	8.48643e-10
GO:0050896~response to stimulus	33	73.3333	3.66815e-12	3.09343	3.32704e-09	3.69671e-10	5.72349e-09
GO:0006954~inflammatory response	14	31.1111	5.63169e-12	14.1413	5.10797e-09	5.10797e-10	8.78722e-09
GO:0042221~response to chemical stimulus	22	48.8889	9.29326e-12	5.63789	8.42896e-09	7.66269e-10	1.45003e-08
GO:0040011~locomotion	15	33.3333	1.20213e-11	11.425	1.09033e-08	9.08608e-10	1.87569e-08
GO:0006955~immune response	16	35.5556	5.3757e-10	7.61227	4.87576e-07	3.75058e-08	8.38775e-07
GO:0006928~cell motion	11	24.4444	9.46338e-07	7.60225	0.000857961	6.13073e-05	0.00147657
GO:0007165~signal transduction	21	46.6667	5.66212e-05	2.42742	0.0500604	0.00341794	0.08831
GO:0007186~G-protein coupled receptor protein signaling pathway	13	28.8889	7.0988e-05	3.8002	0.0623592	0.00401619	0.110706
GO:0030595~leukocyte chemotaxis	4	8.88889	0.000177369	35.4896	0.148613	0.00941937	0.276393
GO:0060326~cell chemotaxis	4	8.88889	0.000207759	33.6696	0.171764	0.0104152	0.323676
GO:0002274~myeloid leukocyte activation	4	8.88889	0.00034013	28.546	0.265489	0.0161084	0.529392
GO:0007166~cell surface receptor linked signal transduction	15	33.3333	0.000634644	2.65312	0.437748	0.0283797	0.985664
GO:0050900~leukocyte migration	4	8.88889	0.00064088	23.0371	0.440921	0.027309	0.995305
GO:0007243~protein kinase cascade	7	15.5556	0.00073555	6.21069	0.486954	0.0298804	1.14154
GO:0046883~regulation of hormone secretion	4	8.88889	0.000983827	19.8957	0.59048	0.0380724	1.5241
GO:0030593~neutrophil chemotaxis	3	6.66667	0.00128295	54.7132	0.687884	0.0473578	1.98315
GO:0001775~cell activation	6	13.3333	0.00154179	6.86298	0.753276	0.0544413	2.37878
GO:0051707~response to other organism	6	13.3333	0.00161406	6.79198	0.768954	0.0547931	2.48897
GO:0000187~activation of MAPK activity	4	8.88889	0.00184222	16.0136	0.81221	0.0600625	2.83608
GO:0042127~regulation of cell proliferation	9	20	0.00196079	3.75414	0.831393	0.061599	3.01602
GO:0042060~wound healing	5	11.1111	0.00243289	8.59369	0.890224	0.0733537	3.72936
GO:0009617~response to bacterium	5	11.1111	0.00252639	8.50464	0.899172	0.0736266	3.87006
GO:0046888~negative regulation of hormone secretion	3	6.66667	0.00268444	37.8784	0.91267	0.075634	4.10745
GO:0019220~regulation of phosphate metabolic process	7	15.5556	0.00292586	4.73805	0.929887	0.079696	4.46899
GO:0051174~regulation of phosphorus metabolic process	7	15.5556	0.00292586	4.73805	0.929887	0.079696	4.46899
GO:0065008~regulation of biological quality	12	26.6667	0.00304433	2.68165	0.93705	0.0803853	4.64594
GO:0006916~anti-apoptosis	5	11.1111	0.00319533	7.96794	0.945131	0.0818335	4.87104
GO:0043406~positive regulation of MAP kinase activity	4	8.88889	0.0034276	12.8737	0.955585	0.0851328	5.21632
GO:0008285~negative regulation of cell proliferation	6	13.3333	0.00416082	5.45616	0.977217	0.099719	6.29861
GO:0009607~response to biotic stimulus	6	13.3333	0.00539827	5.12936	0.992624	0.124263	8.09896
GO:0055066~di-, tri-valent inorganic cation homeostasis	5	11.1111	0.00541692	6.86776	0.992748	0.121593	8.12585
GO:0045321~leukocyte activation	5	11.1111	0.00565946	6.78263	0.994187	0.123653	8.4748
GO:0070163~regulation of adiponectin secretion	2	4.44444	0.00594205	328.279	0.995508	0.126405	8.87982
GO:0044093~positive regulation of molecular function	7	15.5556	0.00732929	3.92142	0.998734	0.150184	10.8438
GO:0008284~positive regulation of cell proliferation	6	13.3333	0.00737979	4.75767	0.998791	0.147822	10.9146
GO:0051051~negative regulation of transport	4	8.88889	0.00748038	9.72679	0.998898	0.146472	11.0553
GO:0007267~cell-cell signaling	7	15.5556	0.00819362	3.82992	0.999426	0.155994	12.0474
GO:0006915~apoptosis	7	15.5556	0.00832288	3.8172	0.99949	0.15503	12.2261
GO:0043405~regulation of MAP kinase activity	4	8.88889	0.00842663	9.31288	0.999536	0.153678	12.3693
GO:0080134~regulation of response to stress	5	11.1111	0.0087119	5.99049	0.999642	0.155371	12.7618
GO:0042981~regulation of apoptosis	8	17.7778	0.00891309	3.26646	0.999703	0.155639	13.0377
GO:0012501~programmed cell death	7	15.5556	0.00892294	3.76097	0.999705	0.152875	13.0512
GO:0043410~positive regulation of MAPKKK cascade	3	6.66667	0.00893978	20.5174	0.99971	0.150321	13.0742
GO:0043067~regulation of programmed cell death	8	17.7778	0.00938794	3.23428	0.999807	0.154432	13.6855
GO:0010941~regulation of cell death	8	17.7778	0.00957076	3.22237	0.999837	0.154426	13.9337
GO:0055080~cation homeostasis	5	11.1111	0.0100893	5.73914	0.999899	0.159314	14.6341
GO:0007242~intracellular signaling cascade	10	22.2222	0.0102777	2.61369	0.999915	0.1593	14.8873
GO:0010646~regulation of cell communication	9	20	0.0104174	2.84635	0.999925	0.158604	15.0745
GO:0051048~negative regulation of secretion	3	6.66667	0.0116158	17.9061	0.999975	0.172408	16.6651
GO:0032101~regulation of response to external stimulus	4	8.88889	0.0116745	8.25859	0.999976	0.170441	16.7423
GO:0048583~regulation of response to stimulus	6	13.3333	0.0118374	4.23586	0.99998	0.169907	16.9562
GO:0042325~regulation of phosphorylation	6	13.3333	0.0119398	4.22677	0.999981	0.168608	17.0904
GO:0006968~cellular defense response	3	6.66667	0.0141545	16.1449	0.999998	0.19386	19.9431
GO:0048519~negative regulation of biological process	12	26.6667	0.0146174	2.17403	0.999998	0.196637	20.5276
GO:0051704~multi-organism process	7	15.5556	0.0147033	3.37438	0.999999	0.194822	20.6356
GO:0006874~cellular calcium ion homeostasis	4	8.88889	0.0169898	7.1755	1	0.218625	23.4611
GO:0000165~MAPKKK cascade	4	8.88889	0.0172362	7.1365	1	0.218389	23.7598
GO:0048878~chemical homeostasis	6	13.3333	0.0173312	3.84702	1	0.216479	23.8748
GO:0055074~calcium ion homeostasis	4	8.88889	0.0182418	6.98466	1	0.223533	24.9681
GO:0043085~positive regulation of catalytic activity	6	13.3333	0.0184111	3.78784	1	0.222413	25.1697
GO:0008219~cell death	7	15.5556	0.0187563	3.19604	1	0.223184	25.5792
GO:0010517~regulation of phospholipase activity	3	6.66667	0.018865	13.8709	1	0.22147	25.7077
GO:0016265~death	7	15.5556	0.0193418	3.17397	1	0.223586	26.2691
GO:0006875~cellular metal ion homeostasis	4	8.88889	0.02035	6.69957	1	0.230985	27.443
GO:0043066~negative regulation of apoptosis	5	11.1111	0.020574	4.63671	1	0.230396	27.7015
GO:0048523~negative regulation of cellular process	11	24.4444	0.0212543	2.17534	1	0.234269	28.4811
GO:0043069~negative regulation of programmed cell death	5	11.1111	0.0215365	4.57213	1	0.234213	28.8021
GO:0060548~negative regulation of cell death	5	11.1111	0.0217323	4.55943	1	0.233341	29.024
GO:0051046~regulation of secretion	4	8.88889	0.022016	6.50058	1	0.233315	29.3446
GO:0051384~response to glucocorticoid stimulus	3	6.66667	0.0225016	12.6261	1	0.235153	29.89
GO:0042592~homeostatic process	7	15.5556	0.0227232	3.05986	1	0.23454	30.1375
GO:0055065~metal ion homeostasis	4	8.88889	0.0228764	6.40545	1	0.233327	30.3083
GO:0065009~regulation of molecular function	8	17.7778	0.0229696	2.71025	1	0.231608	30.412
GO:0006873~cellular ion homeostasis	5	11.1111	0.0245893	4.38876	1	0.243295	32.1903
GO:0055082~cellular chemical homeostasis	5	11.1111	0.0258807	4.31946	1	0.251763	33.5777
GO:0042493~response to drug	4	8.88889	0.0261874	6.07924	1	0.251723	33.9032
GO:0031960~response to corticosteroid stimulus	3	6.66667	0.0264036	11.5863	1	0.250934	34.1318
GO:0044060~regulation of endocrine process	2	4.44444	0.026469	72.9509	1	0.248922	34.2008
GO:0042119~neutrophil activation	2	4.44444	0.026469	72.9509	1	0.248922	34.2008
GO:0002237~response to molecule of bacterial origin	3	6.66667	0.026982	11.4516	1	0.250595	34.7397
GO:0050794~regulation of cellular process	28	62.2222	0.0270323	1.34797	1	0.248511	34.7923
GO:0060191~regulation of lipase activity	3	6.66667	0.0275655	11.32	1	0.250315	35.3477
GO:0045860~positive regulation of protein kinase activity	4	8.88889	0.028422	5.88841	1	0.254608	36.2305
GO:0001934~positive regulation of protein amino acid phosphorylation	3	6.66667	0.0287478	11.0656	1	0.254694	36.5634
GO:0007154~cell communication	7	15.5556	0.0290636	2.89051	1	0.254701	36.8844
GO:0033138~positive regulation of peptidyl-serine phosphorylation	2	4.44444	0.0293675	65.6558	1	0.25462	37.1919
GO:0030005~cellular di-, tri-valent inorganic cation homeostasis	4	8.88889	0.0297435	5.78465	1	0.255081	37.5705
GO:0033674~positive regulation of kinase activity	4	8.88889	0.0310972	5.68449	1	0.262744	38.9158
GO:0048518~positive regulation of biological process	12	26.6667	0.0319872	1.9377	1	0.266835	39.7854
GO:0050801~ion homeostasis	5	11.1111	0.0326987	4.01319	1	0.269553	40.4723
GO:0048584~positive regulation of response to stimulus	4	8.88889	0.0328347	5.56405	1	0.268147	40.6028
GO:0042327~positive regulation of phosphorylation	3	6.66667	0.0336758	10.153	1	0.2717	41.4036
GO:0051347~positive regulation of transferase activity	4	8.88889	0.0342609	5.47132	1	0.273407	41.9548
GO:0010562~positive regulation of phosphorus metabolic process	3	6.66667	0.0356034	9.84837	1	0.280221	43.2011
GO:0045937~positive regulation of phosphate metabolic process	3	6.66667	0.0356034	9.84837	1	0.280221	43.2011
GO:0051240~positive regulation of multicellular organismal process	4	8.88889	0.0357191	5.38162	1	0.278652	43.3073
GO:0050817~coagulation	3	6.66667	0.0369119	9.65527	1	0.284259	44.3917
GO:0007596~blood coagulation	3	6.66667	0.0369119	9.65527	1	0.284259	44.3917
GO:0060341~regulation of cellular localization	4	8.88889	0.0372092	5.29482	1	0.283882	44.659
GO:0050790~regulation of catalytic activity	7	15.5556	0.0377789	2.71626	1	0.285278	45.1677
GO:0050995~negative regulation of lipid catabolic process	2	4.44444	0.0380124	50.5045	1	0.284489	45.3749
GO:0042554~superoxide anion generation	2	4.44444	0.0380124	50.5045	1	0.284489	45.3749
GO:0030003~cellular cation homeostasis	4	8.88889	0.0395041	5.16975	1	0.291693	46.6817
GO:0051049~regulation of transport	5	11.1111	0.0396355	3.77332	1	0.29023	46.7954
GO:0045069~regulation of viral genome replication	2	4.44444	0.0408772	46.897	1	0.295669	47.8587
GO:0033135~regulation of peptidyl-serine phosphorylation	2	4.44444	0.0408772	46.897	1	0.295669	47.8587
GO:0007599~hemostasis	3	6.66667	0.0409468	9.11886	1	0.293827	47.9177
GO:0043408~regulation of MAPKKK cascade	3	6.66667	0.041635	9.0352	1	0.29577	48.4978
GO:0007204~elevation of cytosolic calcium ion concentration	3	6.66667	0.0423275	8.95307	1	0.297703	49.0754
GO:0042742~defense response to bacterium	3	6.66667	0.0437256	8.79319	1	0.303769	50.2232
GO:0009966~regulation of signal transduction	7	15.5556	0.0440343	2.61726	1	0.303343	50.4733
GO:0031532~actin cytoskeleton reorganization	2	4.44444	0.046582	41.0349	1	0.315812	52.4932
GO:0033280~response to vitamin D	2	4.44444	0.046582	41.0349	1	0.315812	52.4932
GO:0006468~protein amino acid phosphorylation	6	13.3333	0.0466836	2.95304	1	0.314127	52.5721
GO:0051480~cytosolic calcium ion homeostasis	3	6.66667	0.0480221	8.34608	1	0.319412	53.6005
GO:0050789~regulation of biological process	28	62.2222	0.0482433	1.29353	1	0.318399	53.7685
GO:0016477~cell migration	4	8.88889	0.0485231	4.75767	1	0.317725	53.98
GO:0019725~cellular homeostasis	5	11.1111	0.0489366	3.52231	1	0.317793	54.2911
GO:0065007~biological regulation	29	64.4444	0.0514797	1.27206	1	0.329327	56.1614
GO:0045987~positive regulation of smooth muscle contraction	2	4.44444	0.0522537	36.4755	1	0.331214	56.7163
GO:0032755~positive regulation of interleukin-6 production	2	4.44444	0.0550772	34.5557	1	0.343725	58.6851
GO:0030574~collagen catabolic process	2	4.44444	0.0578925	32.8279	1	0.355805	60.5645
GO:0046903~secretion	4	8.88889	0.0594198	4.37705	1	0.361143	61.5503
GO:0045933~positive regulation of muscle contraction	2	4.44444	0.0606995	31.2647	1	0.365152	62.3585
GO:0050792~regulation of viral reproduction	2	4.44444	0.0606995	31.2647	1	0.365152	62.3585
GO:0045429~positive regulation of nitric oxide biosynthetic process	2	4.44444	0.0606995	31.2647	1	0.365152	62.3585
GO:0010033~response to organic substance	6	13.3333	0.061382	2.73186	1	0.366183	62.783
GO:0048870~cell motility	4	8.88889	0.0627998	4.27725	1	0.370734	63.6505
GO:0051674~localization of cell	4	8.88889	0.0627998	4.27725	1	0.370734	63.6505
GO:0044057~regulation of system process	4	8.88889	0.0637819	4.24957	1	0.373127	64.2403
GO:0050878~regulation of body fluid levels	3	6.66667	0.0658101	6.98466	1	0.380374	65.4301
GO:0031347~regulation of defense response	3	6.66667	0.0674484	6.88697	1	0.385658	66.3641
GO:0009620~response to fungus	2	4.44444	0.0690719	27.3566	1	0.390763	67.2662
GO:0001525~angiogenesis	3	6.66667	0.0716033	6.65431	1	0.399808	68.6279
GO:0006801~superoxide metabolic process	2	4.44444	0.0718464	26.2623	1	0.398574	68.7558
GO:0010647~positive regulation of cell communication	4	8.88889	0.0739949	3.99123	1	0.405684	69.8654
GO:0050994~regulation of lipid catabolic process	2	4.44444	0.0746129	25.2522	1	0.406059	70.1776
GO:0044243~multicellular organismal catabolic process	2	4.44444	0.0746129	25.2522	1	0.406059	70.1776
GO:0045428~regulation of nitric oxide biosynthetic process	2	4.44444	0.0773713	24.317	1	0.415532	71.5349
GO:0045833~negative regulation of lipid metabolic process	2	4.44444	0.0801217	23.4485	1	0.42472	72.8305
GO:0032963~collagen metabolic process	2	4.44444	0.0801217	23.4485	1	0.42472	72.8305
GO:0045859~regulation of protein kinase activity	4	8.88889	0.0826635	3.80613	1	0.43282	73.9785
GO:0007566~embryo implantation	2	4.44444	0.0855985	21.8853	1	0.442286	75.2477
GO:0016310~phosphorylation	6	13.3333	0.0871956	2.46209	1	0.446262	75.9137
GO:0010740~positive regulation of protein kinase cascade	3	6.66667	0.0881139	5.89723	1	0.447525	76.289
GO:0044259~multicellular organismal macromolecule metabolic process	2	4.44444	0.088325	21.1793	1	0.446031	76.3745
GO:0009306~protein secretion	2	4.44444	0.088325	21.1793	1	0.446031	76.3745
GO:0046456~icosanoid biosynthetic process	2	4.44444	0.088325	21.1793	1	0.446031	76.3745
GO:0043549~regulation of kinase activity	4	8.88889	0.0894437	3.6782	1	0.448053	76.8228
GO:0048522~positive regulation of cellular process	10	22.2222	0.0899012	1.77736	1	0.447522	77.0039
GO:0030168~platelet activation	2	4.44444	0.0910435	20.5174	1	0.449598	77.4501
GO:0001932~regulation of protein amino acid phosphorylation	3	6.66667	0.0935466	5.6927	1	0.45673	78.3998
GO:0051716~cellular response to stimulus	6	13.3333	0.0945308	2.40204	1	0.458114	78.7628
GO:0009628~response to abiotic stimulus	4	8.88889	0.095861	3.56825	1	0.460747	79.2445
GO:0006636~unsaturated fatty acid biosynthetic process	2	4.44444	0.0964568	19.3105	1	0.460676	79.4568
GO:0051338~regulation of transferase activity	4	8.88889	0.0982413	3.52988	1	0.464886	80.0809
GO:0051345~positive regulation of hydrolase activity	3	6.66667	0.0990755	5.50188	1	0.465644	80.3664

## Sheet: magenta
Term	Count	%	PValue	Fold Enrichment	Bonferroni	Benjamini	FDR
GO:0006732~coenzyme metabolic process	4	8.16327	0.0085767	9.22614	0.990452	0.990452	11.7841
GO:0009108~coenzyme biosynthetic process	3	6.12245	0.0155299	15.3435	0.999787	0.985389	20.374
GO:0051186~cofactor metabolic process	4	8.16327	0.0164718	7.23897	0.999873	0.949693	21.4757
GO:0006777~Mo-molybdopterin cofactor biosynthetic process	2	4.08163	0.0191842	100.829	0.999971	0.926835	24.5698
GO:0043545~molybdopterin cofactor metabolic process	2	4.08163	0.0191842	100.829	0.999971	0.926835	24.5698
GO:0019720~Mo-molybdopterin cofactor metabolic process	2	4.08163	0.0191842	100.829	0.999971	0.926835	24.5698
GO:0051189~prosthetic group metabolic process	2	4.08163	0.0191842	100.829	0.999971	0.926835	24.5698
GO:0032324~molybdopterin cofactor biosynthetic process	2	4.08163	0.0191842	100.829	0.999971	0.926835	24.5698
GO:0051188~cofactor biosynthetic process	3	6.12245	0.0293681	10.9144	1	0.960015	35.2017
GO:0042559~pteridine and derivative biosynthetic process	2	4.08163	0.0380097	50.4143	1	0.969425	43.1108
GO:0031400~negative regulation of protein modification process	3	6.12245	0.0426436	8.89664	1	0.965329	46.9721
GO:0019438~aromatic compound biosynthetic process	2	4.08163	0.0486085	39.2111	1	0.965386	51.5835
GO:0006725~cellular aromatic compound metabolic process	3	6.12245	0.0541581	7.78456	1	0.964591	55.5358
GO:0042558~pteridine and derivative metabolic process	2	4.08163	0.0616972	30.687	1	0.967899	60.4251
GO:0045666~positive regulation of neuron differentiation	2	4.08163	0.0642938	29.4083	1	0.961699	61.9897
GO:0006493~protein amino acid O-linked glycosylation	2	4.08163	0.0668834	28.232	1	0.955627	63.4925
GO:0006996~organelle organization	8	16.3265	0.0697523	2.11952	1	0.950383	65.0928
GO:0016043~cellular component organization	12	24.4898	0.0709469	1.69528	1	0.941484	65.7396
GO:0031323~regulation of cellular metabolic process	15	30.6122	0.0754313	1.52815	1	0.940597	68.0696
GO:0032269~negative regulation of cellular protein metabolic process	3	6.12245	0.0881868	5.88167	1	0.955657	73.9155
GO:0045449~regulation of transcription	12	24.4898	0.089724	1.62814	1	0.949517	74.5483
GO:0006506~GPI anchor biosynthetic process	2	4.08163	0.0898777	20.7588	1	0.940708	74.6108
GO:0006505~GPI anchor metabolic process	2	4.08163	0.0923982	20.1657	1	0.936417	75.6153
GO:0031325~positive regulation of cellular metabolic process	6	12.2449	0.0929966	2.40614	1	0.928313	75.8483
GO:0051248~negative regulation of protein metabolic process	3	6.12245	0.0940774	5.6615	1	0.921182	76.2639
GO:0031401~positive regulation of protein modification process	3	6.12245	0.0940774	5.6615	1	0.921182	76.2639
GO:0060255~regulation of macromolecule metabolic process	14	28.5714	0.0950217	1.51599	1	0.913769	76.6215

## Sheet: pink
Term	Count	%	PValue	Fold Enrichment	Bonferroni	Benjamini	FDR
GO:0006955~immune response	19	35.1852	1.43373e-13	9.2548	6.17751e-11	6.17751e-11	2.02083e-10
GO:0002376~immune system process	20	37.037	6.4067e-12	6.73538	2.76127e-09	1.38063e-09	9.03306e-09
GO:0009615~response to virus	10	18.5185	1.98963e-11	30.8344	8.57531e-09	2.85844e-09	2.80528e-08
GO:0051707~response to other organism	10	18.5185	1.13351e-07	11.5895	4.88529e-05	1.22134e-05	0.000159818
GO:0050896~response to stimulus	27	50	1.86383e-07	2.59125	8.0328e-05	1.60661e-05	0.000262791
GO:0051704~multi-organism process	13	24.0741	3.1361e-07	6.41591	0.000135157	2.25274e-05	0.000442174
GO:0009607~response to biotic stimulus	10	18.5185	1.20407e-06	8.75248	0.000518821	7.41337e-05	0.00169767
GO:0019882~antigen processing and presentation	5	9.25926	9.53522e-05	20.2467	0.0402657	0.00512417	0.134358
GO:0006952~defense response	9	16.6667	0.000331094	4.91847	0.133008	0.0157333	0.465815
GO:0044265~cellular macromolecule catabolic process	9	16.6667	0.000984064	4.17222	0.345799	0.0415463	1.37857
GO:0019941~modification-dependent protein catabolic process	8	14.8148	0.00119485	4.68425	0.402671	0.045764	1.67155
GO:0043632~modification-dependent macromolecule catabolic process	8	14.8148	0.00119485	4.68425	0.402671	0.045764	1.67155
GO:0044419~interspecies interaction between organisms	6	11.1111	0.00129762	7.12569	0.428584	0.0455658	1.81412
GO:0051603~proteolysis involved in cellular protein catabolic process	8	14.8148	0.00154353	4.48127	0.486125	0.0499241	2.15443
GO:0009057~macromolecule catabolic process	9	16.6667	0.00158807	3.87306	0.49591	0.0477509	2.21595
GO:0044257~cellular protein catabolic process	8	14.8148	0.00158841	4.45897	0.495986	0.0446492	2.21643
GO:0030163~protein catabolic process	8	14.8148	0.00189702	4.32277	0.55886	0.0498634	2.64173
GO:0043086~negative regulation of catalytic activity	5	9.25926	0.00830807	6.0667	0.97256	0.190642	11.0974
GO:0044248~cellular catabolic process	9	16.6667	0.00831507	2.95396	0.972643	0.181214	11.1063
GO:0006508~proteolysis	9	16.6667	0.00983004	2.86988	0.985845	0.200757	13.0019
GO:0032020~ISG15-protein conjugation	2	3.7037	0.0144404	134.438	0.998106	0.269087	18.5424
GO:0031145~anaphase-promoting complex-dependent proteasomal ubiquitin-dependent protein catabolic process	3	5.55556	0.0152528	15.5121	0.998673	0.270544	19.4839
GO:0051436~negative regulation of ubiquitin-protein ligase activity during mitotic cell cycle	3	5.55556	0.0152528	15.5121	0.998673	0.270544	19.4839
GO:0044092~negative regulation of molecular function	5	9.25926	0.0156604	5.03137	0.99889	0.265987	19.9526
GO:0051444~negative regulation of ubiquitin-protein ligase activity	3	5.55556	0.0161544	15.049	0.999106	0.263018	20.5171
GO:0051352~negative regulation of ligase activity	3	5.55556	0.0161544	15.049	0.999106	0.263018	20.5171
GO:0051437~positive regulation of ubiquitin-protein ligase activity during mitotic cell cycle	3	5.55556	0.0166136	14.8277	0.999269	0.259818	21.0386
GO:0051443~positive regulation of ubiquitin-protein ligase activity	3	5.55556	0.0175487	14.4041	0.999515	0.263043	22.0907
GO:0051439~regulation of ubiquitin-protein ligase activity during mitotic cell cycle	3	5.55556	0.0180245	14.2012	0.999606	0.260305	22.621
GO:0051351~positive regulation of ligase activity	3	5.55556	0.0189925	13.8121	0.999743	0.263682	23.6896
GO:0031397~negative regulation of protein ubiquitination	3	5.55556	0.0194846	13.6255	0.999793	0.261315	24.2275
GO:0051438~regulation of ubiquitin-protein ligase activity	3	5.55556	0.0215061	12.9267	0.999915	0.276107	26.4006
GO:0051340~regulation of ligase activity	3	5.55556	0.0230772	12.448	0.999957	0.284968	28.0494
GO:0031398~positive regulation of protein ubiquitination	3	5.55556	0.0246944	12.0034	0.999979	0.293648	29.7106
GO:0009056~catabolic process	9	16.6667	0.0256636	2.41409	0.999986	0.295431	30.6891
GO:0006511~ubiquitin-dependent protein catabolic process	4	7.40741	0.0328913	5.55529	0.999999	0.353901	37.5965
GO:0050790~regulation of catalytic activity	7	12.963	0.0340416	2.78093	1	0.355347	38.635
GO:0031396~regulation of protein ubiquitination	3	5.55556	0.0340623	10.0829	1	0.347382	38.6535
GO:0010498~proteasomal protein catabolic process	3	5.55556	0.0353174	9.88515	1	0.349799	39.7678
GO:0043161~proteasomal ubiquitin-dependent protein catabolic process	3	5.55556	0.0353174	9.88515	1	0.349799	39.7678
GO:0031400~negative regulation of protein modification process	3	5.55556	0.0466826	8.47299	1	0.427012	49.0365
GO:0002474~antigen processing and presentation of peptide antigen via MHC class I	2	3.7037	0.0482725	39.5406	1	0.429458	50.2219
GO:0006950~response to stress	10	18.5185	0.0492746	1.99463	1	0.427889	50.9558
GO:0065009~regulation of molecular function	7	12.963	0.0592463	2.42793	1	0.482151	57.7308
GO:0048002~antigen processing and presentation of peptide antigen	2	3.7037	0.0782881	24.0068	1	0.575559	68.3182
GO:0032269~negative regulation of cellular protein metabolic process	3	5.55556	0.0960182	5.60159	1	0.645093	75.908

## Sheet: red
Term	Count	%	PValue	Fold Enrichment	Bonferroni	Benjamini	FDR
GO:0003012~muscle system process	11	10.0917	2.40661e-08	11.8495	2.23813e-05	2.23813e-05	3.7672e-05
GO:0006936~muscle contraction	10	9.17431	1.40354e-07	11.8284	0.000130521	6.52626e-05	0.000219704
GO:0007517~muscle organ development	8	7.33945	0.000149634	6.86159	0.12992	0.0453305	0.233974
GO:0044057~regulation of system process	9	8.25688	0.000273133	5.2711	0.224345	0.0615371	0.426695
GO:0003008~system process	20	18.3486	0.000352111	2.40818	0.279291	0.0634048	0.549758
GO:0006958~complement activation, classical pathway	4	3.66972	0.000514891	24.962	0.38058	0.0767255	0.802953
GO:0008015~blood circulation	7	6.42202	0.000527178	6.81086	0.387622	0.0676601	0.822041
GO:0003013~circulatory system process	7	6.42202	0.000527178	6.81086	0.387622	0.0676601	0.822041
GO:0002455~humoral immune response mediated by circulating immunoglobulin	4	3.66972	0.000628454	23.3515	0.442697	0.0704742	0.979235
GO:0006937~regulation of muscle contraction	5	4.58716	0.000635745	12.5677	0.446465	0.0636019	0.990544
GO:0006939~smooth muscle contraction	4	3.66972	0.000756861	21.9363	0.50547	0.0679928	1.17821
GO:0007507~heart development	7	6.42202	0.00112276	5.89219	0.648223	0.0906069	1.74314
GO:0006940~regulation of smooth muscle contraction	4	3.66972	0.00114757	19.0499	0.656255	0.0851433	1.78133
GO:0048856~anatomical structure development	26	23.8532	0.00143229	1.86202	0.736312	0.0974557	2.21867
GO:0006956~complement activation	4	3.66972	0.00153742	17.2357	0.760907	0.0971577	2.37969
GO:0002541~activation of plasma proteins involved in acute inflammatory response	4	3.66972	0.00164628	16.8348	0.783963	0.0971092	2.54616
GO:0032501~multicellular organismal process	37	33.945	0.00171869	1.5645	0.798054	0.0951486	2.65674
GO:0048731~system development	24	22.0183	0.00246528	1.86411	0.899293	0.126312	3.79011
GO:0007010~cytoskeleton organization	9	8.25688	0.00253525	3.73571	0.905653	0.122918	3.89569
GO:0050880~regulation of blood vessel size	4	3.66972	0.0030054	13.6584	0.939143	0.136989	4.60233
GO:0035150~regulation of tube size	4	3.66972	0.0030054	13.6584	0.939143	0.136989	4.60233
GO:0016064~immunoglobulin mediated immune response	4	3.66972	0.00316981	13.4055	0.947797	0.13725	4.84828
GO:0019724~B cell mediated immunity	4	3.66972	0.00351496	12.9267	0.962171	0.144387	5.3627
GO:0048738~cardiac muscle tissue development	4	3.66972	0.00369581	12.7	0.968046	0.144887	5.6312
GO:0003018~vascular process in circulatory system	4	3.66972	0.00388225	12.481	0.973151	0.145538	5.90725
GO:0065008~regulation of biological quality	17	15.5963	0.00516138	2.09433	0.991873	0.181696	7.78092
GO:0002449~lymphocyte mediated immunity	4	3.66972	0.00657328	10.3414	0.997831	0.217556	9.80847
GO:0002250~adaptive immune response	4	3.66972	0.0085486	9.40127	0.999659	0.264417	12.5752
GO:0002460~adaptive immune response based on somatic recombination of immune receptors built from immunoglobulin superfamily domains	4	3.66972	0.0085486	9.40127	0.999659	0.264417	12.5752
GO:0006959~humoral immune response	4	3.66972	0.00917012	9.16326	0.99981	0.2719	13.4291
GO:0031032~actomyosin structure organization	3	2.75229	0.0101281	19.3901	0.999923	0.286886	14.7302
GO:0002443~leukocyte mediated immunity	4	3.66972	0.0115501	8.41741	0.99998	0.31103	16.6276
GO:0051605~protein maturation by peptide bond cleavage	4	3.66972	0.0115501	8.41741	0.99998	0.31103	16.6276
GO:0002253~activation of immune response	4	3.66972	0.0146676	7.70104	0.999999	0.367493	20.6499
GO:0007275~multicellular organismal development	25	22.9358	0.0158336	1.57918	1	0.38048	22.1071
GO:0002526~acute inflammatory response	4	3.66972	0.016388	7.38671	1	0.381353	22.7911
GO:0008217~regulation of blood pressure	4	3.66972	0.0172889	7.23897	1	0.388288	23.8907
GO:0001558~regulation of cell growth	5	4.58716	0.0214957	4.66429	1	0.448097	28.8339
GO:0006875~cellular metal ion homeostasis	5	4.58716	0.0222228	4.61669	1	0.449622	29.6571
GO:0016485~protein processing	4	3.66972	0.0232687	6.46337	1	0.455677	30.8258
GO:0032502~developmental process	26	23.8532	0.0255768	1.49471	1	0.478601	33.3407
GO:0055065~metal ion homeostasis	5	4.58716	0.0256803	4.41401	1	0.470966	33.4515
GO:0014706~striated muscle tissue development	4	3.66972	0.0272129	6.08317	1	0.482071	35.0714
GO:0051604~protein maturation	4	3.66972	0.029006	5.93359	1	0.495589	36.9197
GO:0060537~muscle tissue development	4	3.66972	0.0308605	5.79118	1	0.508865	38.7795
GO:0006954~inflammatory response	6	5.50459	0.0322538	3.34107	1	0.516141	40.1427
GO:0014866~skeletal myofibril assembly	2	1.83486	0.0322914	60.3248	1	0.508316	40.1791
GO:0030036~actin cytoskeleton organization	5	4.58716	0.0349528	4.00386	1	0.528575	42.7032
GO:0002252~immune effector process	4	3.66972	0.0367904	5.40222	1	0.539146	44.3874
GO:0009408~response to heat	3	2.75229	0.0374184	9.69505	1	0.537459	44.9523
GO:0040008~regulation of growth	6	5.50459	0.0384411	3.1843	1	0.539595	45.8607
GO:0007167~enzyme linked receptor protein signaling pathway	6	5.50459	0.0388504	3.17499	1	0.535938	46.2203
GO:0019932~second-messenger-mediated signaling	5	4.58716	0.0394515	3.85052	1	0.534174	46.7444
GO:0045087~innate immune response	4	3.66972	0.0396008	5.24563	1	0.528368	46.8738
GO:0048584~positive regulation of response to stimulus	5	4.58716	0.039971	3.8342	1	0.524719	47.1934
GO:0030029~actin filament-based process	5	4.58716	0.042627	3.75465	1	0.541178	49.4346
GO:0050778~positive regulation of immune response	4	3.66972	0.0447744	4.9924	1	0.552373	51.1811
GO:0048513~organ development	16	14.6789	0.0467544	1.66605	1	0.56161	52.7413
GO:0014829~vascular smooth muscle contraction	2	1.83486	0.0480489	40.2165	1	0.565096	53.736
GO:0009725~response to hormone stimulus	6	5.50459	0.0499603	2.95871	1	0.573072	55.1688
GO:0030003~cellular cation homeostasis	5	4.58716	0.0499913	3.56249	1	0.566881	55.1918
GO:0043567~regulation of insulin-like growth factor receptor signaling pathway	2	1.83486	0.0532449	36.1949	1	0.584106	57.5346
GO:0006873~cellular ion homeostasis	6	5.50459	0.0533758	2.90333	1	0.578794	57.6264
GO:0055082~cellular chemical homeostasis	6	5.50459	0.0564101	2.85749	1	0.593425	59.7033
GO:0007015~actin filament organization	3	2.75229	0.0587596	7.5406	1	0.602771	61.2457
GO:0009605~response to external stimulus	10	9.17431	0.0601523	1.98003	1	0.605668	62.1336
GO:0051241~negative regulation of multicellular organismal process	4	3.66972	0.0604121	4.41401	1	0.60143	62.2971
GO:0048878~chemical homeostasis	7	6.42202	0.0604361	2.47426	1	0.59581	62.3122
GO:0045932~negative regulation of muscle contraction	2	1.83486	0.0635531	30.1624	1	0.609168	64.2225
GO:0042127~regulation of cell proliferation	9	8.25688	0.0643421	2.06959	1	0.608246	64.6914
GO:0008016~regulation of heart contraction	3	2.75229	0.0661168	7.05095	1	0.613061	65.7253
GO:0051239~regulation of multicellular organismal process	10	9.17431	0.0681607	1.93142	1	0.619203	66.8809
GO:0045822~negative regulation of heart contraction	2	1.83486	0.0686656	27.8422	1	0.616648	67.1607
GO:0009611~response to wounding	7	6.42202	0.069021	2.39023	1	0.613327	67.3563
GO:0009719~response to endogenous stimulus	6	5.50459	0.0701124	2.6811	1	0.614092	67.9502
GO:0007399~nervous system development	11	10.0917	0.0708025	1.8297	1	0.612687	68.3205
GO:0055080~cation homeostasis	5	4.58716	0.0709146	3.16389	1	0.608224	68.3803
GO:0050801~ion homeostasis	6	5.50459	0.0724627	2.65488	1	0.611461	69.1951
GO:0009266~response to temperature stimulus	3	2.75229	0.0753259	6.54124	1	0.621331	70.6504
GO:0048869~cellular developmental process	15	13.7615	0.0761988	1.59122	1	0.620868	71.0811
GO:0006957~complement activation, alternative pathway	2	1.83486	0.078808	24.1299	1	0.628957	72.3335
GO:0007268~synaptic transmission	5	4.58716	0.0797622	3.03648	1	0.628826	72.7787
GO:0043193~positive regulation of gene-specific transcription	3	2.75229	0.0816795	6.2405	1	0.633256	73.6531
GO:0048015~phosphoinositide-mediated signaling	3	2.75229	0.0832932	6.16958	1	0.636145	74.3686
GO:0051146~striated muscle cell differentiation	3	2.75229	0.0832932	6.16958	1	0.636145	74.3686
GO:0002026~regulation of the force of heart contraction	2	1.83486	0.0838383	22.6218	1	0.634082	74.6061
GO:0048545~response to steroid hormone stimulus	4	3.66972	0.0874386	3.7703	1	0.645747	76.124
GO:0042310~vasoconstriction	2	1.83486	0.0888415	21.2911	1	0.64742	76.6921
GO:0030308~negative regulation of cell growth	3	2.75229	0.0898448	5.90134	1	0.647345	77.0907
GO:0050654~chondroitin sulfate proteoglycan metabolic process	2	1.83486	0.0938176	20.1083	1	0.659679	78.6069
GO:0065007~biological regulation	48	44.0367	0.0964235	1.16071	1	0.665954	79.5499
GO:0010907~positive regulation of glucose metabolic process	2	1.83486	0.098767	19.0499	1	0.670979	80.3646

## Sheet: tan
Term	Count	%	PValue	Fold Enrichment	Bonferroni	Benjamini	FDR
GO:0044260~cellular macromolecule metabolic process	13	38.2353	0.047366	1.59978	1	1	47.7479
GO:0033554~cellular response to stress	4	11.7647	0.0498597	4.53453	1	0.999557	49.5483
GO:0006464~protein modification process	6	17.6471	0.0577243	2.64957	1	0.997485	54.857
GO:0043412~biopolymer modification	6	17.6471	0.0686719	2.52282	1	0.995352	61.3899
GO:0043170~macromolecule metabolic process	13	38.2353	0.0916696	1.46082	1	0.996994	72.3658

[truncated: 2 more sheets: yellow, purple]
